# Supplementary material for: CHASE-Containing Histidine Kinase Receptors in Apple Tree: From a Common Receptor Structure to Divergent Cytokinin Binding Properties and Specific Functions
Source: Front Plant Sci. 2017 Sep 20;8:1614. doi: 10.3389/fpls.2017.01614 (PMC5611679; doi:10.3389/fpls.2017.01614)
Supplement: Supplementary file 2 [file Data_Sheet_1.XLSX]

## Sheet: Malus_rnaseq_data
CHASE-containing histidine kinase receptors in apple tree: from a common receptor structure to divergent cytokinin binding properties and specific functions
Dimitri Daudu, Elsa Allion, Franziska Liesecke, Nicolas Papon, Vincent Courdavault, Thomas Dugé de Bernonville, Céline Mélin, Audrey Oudin, Marc Clastre, Arnaud Lanoue, Martine Courtois, Olivier Pichon, David Giron, Sabine Carpin, Nathalie Giglioli-Guivarc’h, Joël Crèche, Sébastien Besseau, Gaëlle Glévarec.
Supplementary Table S2. Description of available Malus domestica RNAseq data from NCBI SRA (Sequence Read Archive).
,run,study_title,experiment_title,study_abstract,instrument_model,taxon_id,spots,library_source,library_layout
31,ERR033806,The transcriptomes of columnar and standard type apple trees (Malus x domestica) - a comparative study,Comparison of normal and columnar type apple tree SAM transcriptomes using Illumina sequencing,"Columnar apple trees (Malus x domestica) provide economic advantages due to their specific growth habit. The columnar phenotype is the result of the dominant allele of the gene Co and cha…	NOMINAL_SDEV: 0.0E0
32,ERR033805,The transcriptomes of columnar and standard type apple trees (Malus x domestica) - a comparative study,Comparison of normal and columnar type apple tree SAM transcriptomes using Illumina sequencing,"Columnar apple trees (Malus x domestica) provide economic advantages due to their specific growth habit. The columnar phenotype is the result of the dominant allele of the gene Co and cha…	NOMINAL_SDEV: 0.0E0
369,SRR768129,Malus x domestica genome structural re-annotation,RNAseq to improve genome structural annotation of Malus x domestica,"In an effort to develop high-quality gene model for the apple genome (Malus x domestica), we aligned massively parallel cDNA sequencing reads of 19 apple tissues to the v.1 apple genome. Integration of RNA-Seq allowed us to identify hundreds of transcripts that had …
370,SRR768130,Malus x domestica genome structural re-annotation,RNAseq to improve genome structural annotation of Malus x domestica,"In an effort to develop high-quality gene model for the apple genome (Malus x domestica), we aligned massively parallel cDNA sequencing reads of 19 apple tissues to the v.1 apple genome. Integration of RNA-Seq allowed us to identify hundreds of transcripts that had …
371,SRR768137,Malus x domestica genome structural re-annotation,RNAseq to improve genome structural annotation of Malus x domestica,"In an effort to develop high-quality gene model for the apple genome (Malus x domestica), we aligned massively parallel cDNA sequencing reads of 19 apple tissues to the v.1 apple genome. Integration of RNA-Seq allowed us to identify hundreds of transcripts that had …
372,SRR768128,Malus x domestica genome structural re-annotation,RNAseq to improve genome structural annotation of Malus x domestica,"In an effort to develop high-quality gene model for the apple genome (Malus x domestica), we aligned massively parallel cDNA sequencing reads of 19 apple tissues to the v.1 apple genome. Integration of RNA-Seq allowed us to identify hundreds of transcripts that had …
373,SRR767660,Malus x domestica genome structural re-annotation,RNAseq to improve genome structural annotation of Malus x domestica,"In an effort to develop high-quality gene model for the apple genome (Malus x domestica), we aligned massively parallel cDNA sequencing reads of 19 apple tissues to the v.1 apple genome. Integration of RNA-Seq allowed us to identify hundreds of transcripts that had …
374,SRR768136,Malus x domestica genome structural re-annotation,RNAseq to improve genome structural annotation of Malus x domestica,"In an effort to develop high-quality gene model for the apple genome (Malus x domestica), we aligned massively parallel cDNA sequencing reads of 19 apple tissues to the v.1 apple genome. Integration of RNA-Seq allowed us to identify hundreds of transcripts that had …
375,SRR768133,Malus x domestica genome structural re-annotation,RNAseq to improve genome structural annotation of Malus x domestica,"In an effort to develop high-quality gene model for the apple genome (Malus x domestica), we aligned massively parallel cDNA sequencing reads of 19 apple tissues to the v.1 apple genome. Integration of RNA-Seq allowed us to identify hundreds of transcripts that had …
376,SRR768135,Malus x domestica genome structural re-annotation,RNAseq to improve genome structural annotation of Malus x domestica,"In an effort to develop high-quality gene model for the apple genome (Malus x domestica), we aligned massively parallel cDNA sequencing reads of 19 apple tissues to the v.1 apple genome. Integration of RNA-Seq allowed us to identify hundreds of transcripts that had …
377,SRR767671,Malus x domestica genome structural re-annotation,RNAseq to improve genome structural annotation of Malus x domestica,"In an effort to develop high-quality gene model for the apple genome (Malus x domestica), we aligned massively parallel cDNA sequencing reads of 19 apple tissues to the v.1 apple genome. Integration of RNA-Seq allowed us to identify hundreds of transcripts that had …
378,SRR767674,Malus x domestica genome structural re-annotation,RNAseq to improve genome structural annotation of Malus x domestica,"In an effort to develop high-quality gene model for the apple genome (Malus x domestica), we aligned massively parallel cDNA sequencing reads of 19 apple tissues to the v.1 apple genome. Integration of RNA-Seq allowed us to identify hundreds of transcripts that had …
379,SRR767669,Malus x domestica genome structural re-annotation,RNAseq to improve genome structural annotation of Malus x domestica,"In an effort to develop high-quality gene model for the apple genome (Malus x domestica), we aligned massively parallel cDNA sequencing reads of 19 apple tissues to the v.1 apple genome. Integration of RNA-Seq allowed us to identify hundreds of transcripts that had …
380,SRR768134,Malus x domestica genome structural re-annotation,RNAseq to improve genome structural annotation of Malus x domestica,"In an effort to develop high-quality gene model for the apple genome (Malus x domestica), we aligned massively parallel cDNA sequencing reads of 19 apple tissues to the v.1 apple genome. Integration of RNA-Seq allowed us to identify hundreds of transcripts that had …
381,SRR768131,Malus x domestica genome structural re-annotation,RNAseq to improve genome structural annotation of Malus x domestica,"In an effort to develop high-quality gene model for the apple genome (Malus x domestica), we aligned massively parallel cDNA sequencing reads of 19 apple tissues to the v.1 apple genome. Integration of RNA-Seq allowed us to identify hundreds of transcripts that had …
382,SRR767672,Malus x domestica genome structural re-annotation,RNAseq to improve genome structural annotation of Malus x domestica,"In an effort to develop high-quality gene model for the apple genome (Malus x domestica), we aligned massively parallel cDNA sequencing reads of 19 apple tissues to the v.1 apple genome. Integration of RNA-Seq allowed us to identify hundreds of transcripts that had …
383,SRR767673,Malus x domestica genome structural re-annotation,RNAseq to improve genome structural annotation of Malus x domestica,"In an effort to develop high-quality gene model for the apple genome (Malus x domestica), we aligned massively parallel cDNA sequencing reads of 19 apple tissues to the v.1 apple genome. Integration of RNA-Seq allowed us to identify hundreds of transcripts that had …
384,SRR768127,Malus x domestica genome structural re-annotation,RNAseq to improve genome structural annotation of Malus x domestica,"In an effort to develop high-quality gene model for the apple genome (Malus x domestica), we aligned massively parallel cDNA sequencing reads of 19 apple tissues to the v.1 apple genome. Integration of RNA-Seq allowed us to identify hundreds of transcripts that had …
385,SRR768132,Malus x domestica genome structural re-annotation,RNAseq to improve genome structural annotation of Malus x domestica,"In an effort to develop high-quality gene model for the apple genome (Malus x domestica), we aligned massively parallel cDNA sequencing reads of 19 apple tissues to the v.1 apple genome. Integration of RNA-Seq allowed us to identify hundreds of transcripts that had …
386,SRR767670,Malus x domestica genome structural re-annotation,RNAseq to improve genome structural annotation of Malus x domestica,"In an effort to develop high-quality gene model for the apple genome (Malus x domestica), we aligned massively parallel cDNA sequencing reads of 19 apple tissues to the v.1 apple genome. Integration of RNA-Seq allowed us to identify hundreds of transcripts that had …
387,SRR767668,Malus x domestica genome structural re-annotation,RNAseq to improve genome structural annotation of Malus x domestica,"In an effort to develop high-quality gene model for the apple genome (Malus x domestica), we aligned massively parallel cDNA sequencing reads of 19 apple tissues to the v.1 apple genome. Integration of RNA-Seq allowed us to identify hundreds of transcripts that had …
388,SRR765943,Malus x domestica genome structural re-annotation,Small rnaseq from Malus x domestica M74 fruit flesh,"In an effort to develop high-quality gene model for the apple genome (Malus x domestica), we aligned massively parallel cDNA sequencing reads of 19 apple tissues to the v.1 apple genome. Integration of RNA-Seq allowed us to identify hundreds of transcripts that had been missed by t…
1150,SRR2164319,Global gene expression analysis of susceptible cultivar of Malus X domestica (host plant) and Venturia inequalis (pathogen) causing infection at two time points (2 dpi and 5 dpi),RNA-seq of Malus domestica infected with Venturia inequalis 5DPI,"This study provide a comprehensive understanding of expression dynamics of susceptible interaction between apple and Venturia inequalis. A…
1151,SRR2164323,Global gene expression analysis of susceptible cultivar of Malus X domestica (host plant) and Venturia inequalis (pathogen) causing infection at two time points (2 dpi and 5 dpi),RNA-seq of Malus domestica infected with Venturia inequalis 5DPI,"This study provide a comprehensive understanding of expression dynamics of susceptible interaction between apple and Venturia inequalis. A…
1154,SRR2164321,Global gene expression analysis of susceptible cultivar of Malus X domestica (host plant) and Venturia inequalis (pathogen) causing infection at two time points (2 dpi and 5 dpi),RNA-seq of Malus domestica,"This study provide a comprehensive understanding of expression dynamics of susceptible interaction between apple and Venturia inequalis. Apple is an economically important plan…
1157,SRR2164322,Global gene expression analysis of susceptible cultivar of Malus X domestica (host plant) and Venturia inequalis (pathogen) causing infection at two time points (2 dpi and 5 dpi),RNA-seq of Malus domestica infected with Venturia inequalis 2DPI,"This study provide a comprehensive understanding of expression dynamics of susceptible interaction between apple and Venturia inequalis. A…
1159,SRR2164318,Global gene expression analysis of susceptible cultivar of Malus X domestica (host plant) and Venturia inequalis (pathogen) causing infection at two time points (2 dpi and 5 dpi),RNA-seq of Malus domestica infected with Venturia inequalis 2DPI,"This study provide a comprehensive understanding of expression dynamics of susceptible interaction between apple and Venturia inequalis. A…
1161,SRR2164232,Global gene expression analysis of susceptible cultivar of Malus X domestica (host plant) and Venturia inequalis (pathogen) causing infection at two time points (2 dpi and 5 dpi),RNA-seq of Malus domestica,"This study provide a comprehensive understanding of expression dynamics of susceptible interaction between apple and Venturia inequalis. Apple is an economically important plan…
66,ERR268471,The columnar-specific Gypsy-44 integration leads to gross changes in gene expression in leaves of McIntosh Wijcik compared with McIntosh,NA,"The columnar growth habit of apple trees (Malus x domestica Borkh.) is a unique and economically valuable plant architecture phenotype that arose as a bud sport mutation of a McIntosh tree in the 1960s. The mutation, later called â€œCo-geneâ€, …	however, IlluminaÂ® RNA-seq data sets of McIntosh and McIntosh Wijcik suggest that the columnar growth habit is the consequence of the differential expression of the retrotransposon transcript, causing changes of the expression levels of a large number of protein coding genes.",Illumina HiSeq 2000,3750,88883810,TRANSCRIPTOMIC,PAIRED - NOMINAL_LENGTH: 300
67,ERR268472,The columnar-specific Gypsy-44 integration leads to gross changes in gene expression in leaves of McIntosh Wijcik compared with McIntosh,NA,"The columnar growth habit of apple trees (Malus x domestica Borkh.) is a unique and economically valuable plant architecture phenotype that arose as a bud sport mutation of a McIntosh tree in the 1960s. The mutation, later called â€œCo-geneâ€, …	however, IlluminaÂ® RNA-seq data sets of McIntosh and McIntosh Wijcik suggest that the columnar growth habit is the consequence of the differential expression of the retrotransposon transcript, causing changes of the expression levels of a large number of protein coding genes.",Illumina HiSeq 2000,3750,84851383,TRANSCRIPTOMIC,PAIRED - NOMINAL_LENGTH: 300
68,ERR313236,Ontogenic Resistance in Apple,Ontogenic Resistance in Apple,"Ontogenic scab resistance in apple leaves and fruits is a horizontal resistance against the plant pathogen Venturia inaequalis and is expressed as decrease of disease symptoms and incidence with the ageing of the leaves. Several studies at biochemical level tried to unveil the nature of this resistance, however without any …	NOMINAL_SDEV: 50
69,ERR313217,Ontogenic Resistance in Apple,Ontogenic Resistance in Apple,"Ontogenic scab resistance in apple leaves and fruits is a horizontal resistance against the plant pathogen Venturia inaequalis and is expressed as decrease of disease symptoms and incidence with the ageing of the leaves. Several studies at biochemical level tried to unveil the nature of this resistance, however without any …	NOMINAL_SDEV: 50
70,ERR313234,Ontogenic Resistance in Apple,Ontogenic Resistance in Apple,"Ontogenic scab resistance in apple leaves and fruits is a horizontal resistance against the plant pathogen Venturia inaequalis and is expressed as decrease of disease symptoms and incidence with the ageing of the leaves. Several studies at biochemical level tried to unveil the nature of this resistance, however without any …	NOMINAL_SDEV: 50
71,ERR313231,Ontogenic Resistance in Apple,Ontogenic Resistance in Apple,"Ontogenic scab resistance in apple leaves and fruits is a horizontal resistance against the plant pathogen Venturia inaequalis and is expressed as decrease of disease symptoms and incidence with the ageing of the leaves. Several studies at biochemical level tried to unveil the nature of this resistance, however without any …	NOMINAL_SDEV: 50
72,ERR313239,Ontogenic Resistance in Apple,Ontogenic Resistance in Apple,"Ontogenic scab resistance in apple leaves and fruits is a horizontal resistance against the plant pathogen Venturia inaequalis and is expressed as decrease of disease symptoms and incidence with the ageing of the leaves. Several studies at biochemical level tried to unveil the nature of this resistance, however without any …	NOMINAL_SDEV: 50
73,ERR313221,Ontogenic Resistance in Apple,Ontogenic Resistance in Apple,"Ontogenic scab resistance in apple leaves and fruits is a horizontal resistance against the plant pathogen Venturia inaequalis and is expressed as decrease of disease symptoms and incidence with the ageing of the leaves. Several studies at biochemical level tried to unveil the nature of this resistance, however without any …	NOMINAL_SDEV: 50
74,ERR313232,Ontogenic Resistance in Apple,Ontogenic Resistance in Apple,"Ontogenic scab resistance in apple leaves and fruits is a horizontal resistance against the plant pathogen Venturia inaequalis and is expressed as decrease of disease symptoms and incidence with the ageing of the leaves. Several studies at biochemical level tried to unveil the nature of this resistance, however without any …	NOMINAL_SDEV: 50
75,ERR313230,Ontogenic Resistance in Apple,Ontogenic Resistance in Apple,"Ontogenic scab resistance in apple leaves and fruits is a horizontal resistance against the plant pathogen Venturia inaequalis and is expressed as decrease of disease symptoms and incidence with the ageing of the leaves. Several studies at biochemical level tried to unveil the nature of this resistance, however without any …	NOMINAL_SDEV: 50
76,ERR313224,Ontogenic Resistance in Apple,Ontogenic Resistance in Apple,"Ontogenic scab resistance in apple leaves and fruits is a horizontal resistance against the plant pathogen Venturia inaequalis and is expressed as decrease of disease symptoms and incidence with the ageing of the leaves. Several studies at biochemical level tried to unveil the nature of this resistance, however without any …	NOMINAL_SDEV: 50
77,ERR313229,Ontogenic Resistance in Apple,Ontogenic Resistance in Apple,"Ontogenic scab resistance in apple leaves and fruits is a horizontal resistance against the plant pathogen Venturia inaequalis and is expressed as decrease of disease symptoms and incidence with the ageing of the leaves. Several studies at biochemical level tried to unveil the nature of this resistance, however without any …	NOMINAL_SDEV: 50
78,ERR313238,Ontogenic Resistance in Apple,Ontogenic Resistance in Apple,"Ontogenic scab resistance in apple leaves and fruits is a horizontal resistance against the plant pathogen Venturia inaequalis and is expressed as decrease of disease symptoms and incidence with the ageing of the leaves. Several studies at biochemical level tried to unveil the nature of this resistance, however without any …	NOMINAL_SDEV: 50
79,ERR313223,Ontogenic Resistance in Apple,Ontogenic Resistance in Apple,"Ontogenic scab resistance in apple leaves and fruits is a horizontal resistance against the plant pathogen Venturia inaequalis and is expressed as decrease of disease symptoms and incidence with the ageing of the leaves. Several studies at biochemical level tried to unveil the nature of this resistance, however without any …	NOMINAL_SDEV: 50
80,ERR313228,Ontogenic Resistance in Apple,Ontogenic Resistance in Apple,"Ontogenic scab resistance in apple leaves and fruits is a horizontal resistance against the plant pathogen Venturia inaequalis and is expressed as decrease of disease symptoms and incidence with the ageing of the leaves. Several studies at biochemical level tried to unveil the nature of this resistance, however without any …	NOMINAL_SDEV: 50
81,ERR313216,Ontogenic Resistance in Apple,Ontogenic Resistance in Apple,"Ontogenic scab resistance in apple leaves and fruits is a horizontal resistance against the plant pathogen Venturia inaequalis and is expressed as decrease of disease symptoms and incidence with the ageing of the leaves. Several studies at biochemical level tried to unveil the nature of this resistance, however without any …	NOMINAL_SDEV: 50
82,ERR313227,Ontogenic Resistance in Apple,Ontogenic Resistance in Apple,"Ontogenic scab resistance in apple leaves and fruits is a horizontal resistance against the plant pathogen Venturia inaequalis and is expressed as decrease of disease symptoms and incidence with the ageing of the leaves. Several studies at biochemical level tried to unveil the nature of this resistance, however without any …	NOMINAL_SDEV: 50
83,ERR313233,Ontogenic Resistance in Apple,Ontogenic Resistance in Apple,"Ontogenic scab resistance in apple leaves and fruits is a horizontal resistance against the plant pathogen Venturia inaequalis and is expressed as decrease of disease symptoms and incidence with the ageing of the leaves. Several studies at biochemical level tried to unveil the nature of this resistance, however without any …	NOMINAL_SDEV: 50
84,ERR313226,Ontogenic Resistance in Apple,Ontogenic Resistance in Apple,"Ontogenic scab resistance in apple leaves and fruits is a horizontal resistance against the plant pathogen Venturia inaequalis and is expressed as decrease of disease symptoms and incidence with the ageing of the leaves. Several studies at biochemical level tried to unveil the nature of this resistance, however without any …	NOMINAL_SDEV: 50
85,ERR313235,Ontogenic Resistance in Apple,Ontogenic Resistance in Apple,"Ontogenic scab resistance in apple leaves and fruits is a horizontal resistance against the plant pathogen Venturia inaequalis and is expressed as decrease of disease symptoms and incidence with the ageing of the leaves. Several studies at biochemical level tried to unveil the nature of this resistance, however without any …	NOMINAL_SDEV: 50
86,ERR313222,Ontogenic Resistance in Apple,Ontogenic Resistance in Apple,"Ontogenic scab resistance in apple leaves and fruits is a horizontal resistance against the plant pathogen Venturia inaequalis and is expressed as decrease of disease symptoms and incidence with the ageing of the leaves. Several studies at biochemical level tried to unveil the nature of this resistance, however without any …	NOMINAL_SDEV: 50
87,ERR313219,Ontogenic Resistance in Apple,Ontogenic Resistance in Apple,"Ontogenic scab resistance in apple leaves and fruits is a horizontal resistance against the plant pathogen Venturia inaequalis and is expressed as decrease of disease symptoms and incidence with the ageing of the leaves. Several studies at biochemical level tried to unveil the nature of this resistance, however without any …	NOMINAL_SDEV: 50
88,ERR313237,Ontogenic Resistance in Apple,Ontogenic Resistance in Apple,"Ontogenic scab resistance in apple leaves and fruits is a horizontal resistance against the plant pathogen Venturia inaequalis and is expressed as decrease of disease symptoms and incidence with the ageing of the leaves. Several studies at biochemical level tried to unveil the nature of this resistance, however without any …	NOMINAL_SDEV: 50
89,ERR313225,Ontogenic Resistance in Apple,Ontogenic Resistance in Apple,"Ontogenic scab resistance in apple leaves and fruits is a horizontal resistance against the plant pathogen Venturia inaequalis and is expressed as decrease of disease symptoms and incidence with the ageing of the leaves. Several studies at biochemical level tried to unveil the nature of this resistance, however without any …	NOMINAL_SDEV: 50
90,ERR313218,Ontogenic Resistance in Apple,Ontogenic Resistance in Apple,"Ontogenic scab resistance in apple leaves and fruits is a horizontal resistance against the plant pathogen Venturia inaequalis and is expressed as decrease of disease symptoms and incidence with the ageing of the leaves. Several studies at biochemical level tried to unveil the nature of this resistance, however without any …	NOMINAL_SDEV: 50
91,ERR313220,Ontogenic Resistance in Apple,Ontogenic Resistance in Apple,"Ontogenic scab resistance in apple leaves and fruits is a horizontal resistance against the plant pathogen Venturia inaequalis and is expressed as decrease of disease symptoms and incidence with the ageing of the leaves. Several studies at biochemical level tried to unveil the nature of this resistance, however without any …	NOMINAL_SDEV: 50
117,ERR476685,Transcriptomic events associated with internal browning of apple during postharvest storage,Illumina HiSeq 2000 sequencing,"This study aimed to explore apple transcriptome changes associated with flesh browning during storage using Illumina RNA sequencing. Samples from a browning-susceptible cultivar (â€˜Braeburnâ€™) were stored for four months under controlled atmospheres. Based on…
118,ERR476693,Transcriptomic events associated with internal browning of apple during postharvest storage,Illumina HiSeq 2000 sequencing,"This study aimed to explore apple transcriptome changes associated with flesh browning during storage using Illumina RNA sequencing. Samples from a browning-susceptible cultivar (â€˜Braeburnâ€™) were stored for four months under controlled atmospheres. Based on…
119,ERR476680,Transcriptomic events associated with internal browning of apple during postharvest storage,Illumina HiSeq 2000 sequencing,"This study aimed to explore apple transcriptome changes associated with flesh browning during storage using Illumina RNA sequencing. Samples from a browning-susceptible cultivar (â€˜Braeburnâ€™) were stored for four months under controlled atmospheres. Based on…
120,ERR476694,Transcriptomic events associated with internal browning of apple during postharvest storage,Illumina HiSeq 2000 sequencing,"This study aimed to explore apple transcriptome changes associated with flesh browning during storage using Illumina RNA sequencing. Samples from a browning-susceptible cultivar (â€˜Braeburnâ€™) were stored for four months under controlled atmospheres. Based on…
121,ERR476687,Transcriptomic events associated with internal browning of apple during postharvest storage,Illumina HiSeq 2000 sequencing,"This study aimed to explore apple transcriptome changes associated with flesh browning during storage using Illumina RNA sequencing. Samples from a browning-susceptible cultivar (â€˜Braeburnâ€™) were stored for four months under controlled atmospheres. Based on…
122,ERR476689,Transcriptomic events associated with internal browning of apple during postharvest storage,Illumina HiSeq 2000 sequencing,"This study aimed to explore apple transcriptome changes associated with flesh browning during storage using Illumina RNA sequencing. Samples from a browning-susceptible cultivar (â€˜Braeburnâ€™) were stored for four months under controlled atmospheres. Based on…
123,ERR476679,Transcriptomic events associated with internal browning of apple during postharvest storage,Illumina HiSeq 2000 sequencing,"This study aimed to explore apple transcriptome changes associated with flesh browning during storage using Illumina RNA sequencing. Samples from a browning-susceptible cultivar (â€˜Braeburnâ€™) were stored for four months under controlled atmospheres. Based on…
124,ERR476686,Transcriptomic events associated with internal browning of apple during postharvest storage,Illumina HiSeq 2000 sequencing,"This study aimed to explore apple transcriptome changes associated with flesh browning during storage using Illumina RNA sequencing. Samples from a browning-susceptible cultivar (â€˜Braeburnâ€™) were stored for four months under controlled atmospheres. Based on…
125,ERR476683,Transcriptomic events associated with internal browning of apple during postharvest storage,Illumina HiSeq 2000 sequencing,"This study aimed to explore apple transcriptome changes associated with flesh browning during storage using Illumina RNA sequencing. Samples from a browning-susceptible cultivar (â€˜Braeburnâ€™) were stored for four months under controlled atmospheres. Based on…
126,ERR476681,Transcriptomic events associated with internal browning of apple during postharvest storage,Illumina HiSeq 2000 sequencing,"This study aimed to explore apple transcriptome changes associated with flesh browning during storage using Illumina RNA sequencing. Samples from a browning-susceptible cultivar (â€˜Braeburnâ€™) were stored for four months under controlled atmospheres. Based on…
127,ERR476678,Transcriptomic events associated with internal browning of apple during postharvest storage,Illumina HiSeq 2000 sequencing,"This study aimed to explore apple transcriptome changes associated with flesh browning during storage using Illumina RNA sequencing. Samples from a browning-susceptible cultivar (â€˜Braeburnâ€™) were stored for four months under controlled atmospheres. Based on…
128,ERR476695,Transcriptomic events associated with internal browning of apple during postharvest storage,Illumina HiSeq 2000 sequencing,"This study aimed to explore apple transcriptome changes associated with flesh browning during storage using Illumina RNA sequencing. Samples from a browning-susceptible cultivar (â€˜Braeburnâ€™) were stored for four months under controlled atmospheres. Based on…
129,ERR476660,Transcriptomic events associated with internal browning of apple during postharvest storage,Illumina HiSeq 2000 sequencing,"This study aimed to explore apple transcriptome changes associated with flesh browning during storage using Illumina RNA sequencing. Samples from a browning-susceptible cultivar (â€˜Braeburnâ€™) were stored for four months under controlled atmospheres. Based on…
130,ERR476688,Transcriptomic events associated with internal browning of apple during postharvest storage,Illumina HiSeq 2000 sequencing,"This study aimed to explore apple transcriptome changes associated with flesh browning during storage using Illumina RNA sequencing. Samples from a browning-susceptible cultivar (â€˜Braeburnâ€™) were stored for four months under controlled atmospheres. Based on…
131,ERR476673,Transcriptomic events associated with internal browning of apple during postharvest storage,Illumina HiSeq 2000 sequencing,"This study aimed to explore apple transcriptome changes associated with flesh browning during storage using Illumina RNA sequencing. Samples from a browning-susceptible cultivar (â€˜Braeburnâ€™) were stored for four months under controlled atmospheres. Based on…
132,ERR476691,Transcriptomic events associated with internal browning of apple during postharvest storage,Illumina HiSeq 2000 sequencing,"This study aimed to explore apple transcriptome changes associated with flesh browning during storage using Illumina RNA sequencing. Samples from a browning-susceptible cultivar (â€˜Braeburnâ€™) were stored for four months under controlled atmospheres. Based on…
133,ERR476684,Transcriptomic events associated with internal browning of apple during postharvest storage,Illumina HiSeq 2000 sequencing,"This study aimed to explore apple transcriptome changes associated with flesh browning during storage using Illumina RNA sequencing. Samples from a browning-susceptible cultivar (â€˜Braeburnâ€™) were stored for four months under controlled atmospheres. Based on…
134,ERR476690,Transcriptomic events associated with internal browning of apple during postharvest storage,Illumina HiSeq 2000 sequencing,"This study aimed to explore apple transcriptome changes associated with flesh browning during storage using Illumina RNA sequencing. Samples from a browning-susceptible cultivar (â€˜Braeburnâ€™) were stored for four months under controlled atmospheres. Based on…
135,ERR476663,Transcriptomic events associated with internal browning of apple during postharvest storage,Illumina HiSeq 2000 sequencing,"This study aimed to explore apple transcriptome changes associated with flesh browning during storage using Illumina RNA sequencing. Samples from a browning-susceptible cultivar (â€˜Braeburnâ€™) were stored for four months under controlled atmospheres. Based on…
136,ERR476682,Transcriptomic events associated with internal browning of apple during postharvest storage,Illumina HiSeq 2000 sequencing,"This study aimed to explore apple transcriptome changes associated with flesh browning during storage using Illumina RNA sequencing. Samples from a browning-susceptible cultivar (â€˜Braeburnâ€™) were stored for four months under controlled atmospheres. Based on…
137,ERR476675,Transcriptomic events associated with internal browning of apple during postharvest storage,Illumina HiSeq 2000 sequencing,"This study aimed to explore apple transcriptome changes associated with flesh browning during storage using Illumina RNA sequencing. Samples from a browning-susceptible cultivar (â€˜Braeburnâ€™) were stored for four months under controlled atmospheres. Based on…
138,ERR476658,Transcriptomic events associated with internal browning of apple during postharvest storage,Illumina HiSeq 2000 sequencing,"This study aimed to explore apple transcriptome changes associated with flesh browning during storage using Illumina RNA sequencing. Samples from a browning-susceptible cultivar (â€˜Braeburnâ€™) were stored for four months under controlled atmospheres. Based on…
139,ERR476666,Transcriptomic events associated with internal browning of apple during postharvest storage,Illumina HiSeq 2000 sequencing,"This study aimed to explore apple transcriptome changes associated with flesh browning during storage using Illumina RNA sequencing. Samples from a browning-susceptible cultivar (â€˜Braeburnâ€™) were stored for four months under controlled atmospheres. Based on…
140,ERR476674,Transcriptomic events associated with internal browning of apple during postharvest storage,Illumina HiSeq 2000 sequencing,"This study aimed to explore apple transcriptome changes associated with flesh browning during storage using Illumina RNA sequencing. Samples from a browning-susceptible cultivar (â€˜Braeburnâ€™) were stored for four months under controlled atmospheres. Based on…
141,ERR476692,Transcriptomic events associated with internal browning of apple during postharvest storage,Illumina HiSeq 2000 sequencing,"This study aimed to explore apple transcriptome changes associated with flesh browning during storage using Illumina RNA sequencing. Samples from a browning-susceptible cultivar (â€˜Braeburnâ€™) were stored for four months under controlled atmospheres. Based on…
142,ERR476662,Transcriptomic events associated with internal browning of apple during postharvest storage,Illumina HiSeq 2000 sequencing,"This study aimed to explore apple transcriptome changes associated with flesh browning during storage using Illumina RNA sequencing. Samples from a browning-susceptible cultivar (â€˜Braeburnâ€™) were stored for four months under controlled atmospheres. Based on…
143,ERR476661,Transcriptomic events associated with internal browning of apple during postharvest storage,Illumina HiSeq 2000 sequencing,"This study aimed to explore apple transcriptome changes associated with flesh browning during storage using Illumina RNA sequencing. Samples from a browning-susceptible cultivar (â€˜Braeburnâ€™) were stored for four months under controlled atmospheres. Based on…
144,ERR476696,Transcriptomic events associated with internal browning of apple during postharvest storage,Illumina HiSeq 2000 sequencing,"This study aimed to explore apple transcriptome changes associated with flesh browning during storage using Illumina RNA sequencing. Samples from a browning-susceptible cultivar (â€˜Braeburnâ€™) were stored for four months under controlled atmospheres. Based on…
145,ERR476677,Transcriptomic events associated with internal browning of apple during postharvest storage,Illumina HiSeq 2000 sequencing,"This study aimed to explore apple transcriptome changes associated with flesh browning during storage using Illumina RNA sequencing. Samples from a browning-susceptible cultivar (â€˜Braeburnâ€™) were stored for four months under controlled atmospheres. Based on…
146,ERR476676,Transcriptomic events associated with internal browning of apple during postharvest storage,Illumina HiSeq 2000 sequencing,"This study aimed to explore apple transcriptome changes associated with flesh browning during storage using Illumina RNA sequencing. Samples from a browning-susceptible cultivar (â€˜Braeburnâ€™) were stored for four months under controlled atmospheres. Based on…
147,ERR476665,Transcriptomic events associated with internal browning of apple during postharvest storage,Illumina HiSeq 2000 sequencing,"This study aimed to explore apple transcriptome changes associated with flesh browning during storage using Illumina RNA sequencing. Samples from a browning-susceptible cultivar (â€˜Braeburnâ€™) were stored for four months under controlled atmospheres. Based on…
148,ERR476667,Transcriptomic events associated with internal browning of apple during postharvest storage,Illumina HiSeq 2000 sequencing,"This study aimed to explore apple transcriptome changes associated with flesh browning during storage using Illumina RNA sequencing. Samples from a browning-susceptible cultivar (â€˜Braeburnâ€™) were stored for four months under controlled atmospheres. Based on…
149,ERR476672,Transcriptomic events associated with internal browning of apple during postharvest storage,Illumina HiSeq 2000 sequencing,"This study aimed to explore apple transcriptome changes associated with flesh browning during storage using Illumina RNA sequencing. Samples from a browning-susceptible cultivar (â€˜Braeburnâ€™) were stored for four months under controlled atmospheres. Based on…
150,ERR476664,Transcriptomic events associated with internal browning of apple during postharvest storage,Illumina HiSeq 2000 sequencing,"This study aimed to explore apple transcriptome changes associated with flesh browning during storage using Illumina RNA sequencing. Samples from a browning-susceptible cultivar (â€˜Braeburnâ€™) were stored for four months under controlled atmospheres. Based on…
151,ERR476659,Transcriptomic events associated with internal browning of apple during postharvest storage,Illumina HiSeq 2000 sequencing,"This study aimed to explore apple transcriptome changes associated with flesh browning during storage using Illumina RNA sequencing. Samples from a browning-susceptible cultivar (â€˜Braeburnâ€™) were stored for four months under controlled atmospheres. Based on…
152,ERR476670,Transcriptomic events associated with internal browning of apple during postharvest storage,Illumina HiSeq 2000 sequencing,"This study aimed to explore apple transcriptome changes associated with flesh browning during storage using Illumina RNA sequencing. Samples from a browning-susceptible cultivar (â€˜Braeburnâ€™) were stored for four months under controlled atmospheres. Based on…
153,ERR476669,Transcriptomic events associated with internal browning of apple during postharvest storage,Illumina HiSeq 2000 sequencing,"This study aimed to explore apple transcriptome changes associated with flesh browning during storage using Illumina RNA sequencing. Samples from a browning-susceptible cultivar (â€˜Braeburnâ€™) were stored for four months under controlled atmospheres. Based on…
154,ERR476668,Transcriptomic events associated with internal browning of apple during postharvest storage,Illumina HiSeq 2000 sequencing,"This study aimed to explore apple transcriptome changes associated with flesh browning during storage using Illumina RNA sequencing. Samples from a browning-susceptible cultivar (â€˜Braeburnâ€™) were stored for four months under controlled atmospheres. Based on…
155,ERR476671,Transcriptomic events associated with internal browning of apple during postharvest storage,Illumina HiSeq 2000 sequencing,"This study aimed to explore apple transcriptome changes associated with flesh browning during storage using Illumina RNA sequencing. Samples from a browning-susceptible cultivar (â€˜Braeburnâ€™) were stored for four months under controlled atmospheres. Based on…
156,ERR476657,Transcriptomic events associated with internal browning of apple during postharvest storage,Illumina HiSeq 2000 sequencing,"This study aimed to explore apple transcriptome changes associated with flesh browning during storage using Illumina RNA sequencing. Samples from a browning-susceptible cultivar (â€˜Braeburnâ€™) were stored for four months under controlled atmospheres. Based on…
157,ERR493373,The columnar-specific Gypsy-44 integration leads to gross changes in gene expression in leaves of McIntosh Wijcik compared with McIntosh,Illumina HiSeq 2000 paired end sequencing,"The columnar growth habit of apple trees (Malus x domestica Borkh.) is a unique and economically valuable plant architecture phenotype that arose as a bud sport mutation of a McIntosh tree in the 1960s. Th…	however, IlluminaÂ® RNA-seq data sets of McIntosh and McIntosh Wijcik suggest that the columnar growth habit is the consequence of the differential expression of the retrotransposon transcript, causing changes of the expression levels of a large number of protein coding genes.",Illumina HiSeq 2000,3750,33466570,TRANSCRIPTOMIC,PAIRED - NOMINAL_LENGTH: 300
158,ERR493372,The columnar-specific Gypsy-44 integration leads to gross changes in gene expression in leaves of McIntosh Wijcik compared with McIntosh,Illumina HiSeq 2000 paired end sequencing,"The columnar growth habit of apple trees (Malus x domestica Borkh.) is a unique and economically valuable plant architecture phenotype that arose as a bud sport mutation of a McIntosh tree in the 1960s. Th…	however, IlluminaÂ® RNA-seq data sets of McIntosh and McIntosh Wijcik suggest that the columnar growth habit is the consequence of the differential expression of the retrotransposon transcript, causing changes of the expression levels of a large number of protein coding genes.",Illumina HiSeq 2000,3750,24762465,TRANSCRIPTOMIC,PAIRED - NOMINAL_LENGTH: 300
277,ERR1189573,NA,Illumina HiSeq 2000 sequencing	Fire blight disease reactome: RNA-seq transcriptional profile of apple host plant defense responses to Erwinia amylovora pathogen infection,NA,Illumina HiSeq 2000,3750,3553043,TRANSCRIPTOMIC,SINGLE -
278,ERR1189574,NA,Illumina HiSeq 2000 sequencing	Fire blight disease reactome: RNA-seq transcriptional profile of apple host plant defense responses to Erwinia amylovora pathogen infection,NA,Illumina HiSeq 2000,3750,12839290,TRANSCRIPTOMIC,SINGLE -
360,SRR413924,Apple miRNAs and tasiRNAs with novel regulatory networks,GSM880653: Endogenous small RNAs from apple root	Malus x domestica	RNA-Seq,"Background miRNAs and their regulatory functions have been extensively characterized in model species but whether apple has evolved similar or unique regulatory features remains unknown. Results We performed deep sRNA-seq and identified 23 conserved, 10 less-conserved and 42 apple-specific miRNAs or families with distinct expression patterns. The identified miRNAs target 118 genes repres…
361,SRR413923,Apple miRNAs and tasiRNAs with novel regulatory networks,GSM880652: Endogenous small RNAs from apple leaf	Malus x domestica	RNA-Seq,"Background miRNAs and their regulatory functions have been extensively characterized in model species but whether apple has evolved similar or unique regulatory features remains unknown. Results We performed deep sRNA-seq and identified 23 conserved, 10 less-conserved and 42 apple-specific miRNAs or families with distinct expression patterns. The identified miRNAs target 118 genes repres…
363,SRR413929,Apple miRNAs and tasiRNAs with novel regulatory networks,GSM880656: Apple degradome sequence	Malus x domestica	RNA-Seq,"Background miRNAs and their regulatory functions have been extensively characterized in model species but whether apple has evolved similar or unique regulatory features remains unknown. Results We performed deep sRNA-seq and identified 23 conserved, 10 less-conserved and 42 apple-specific miRNAs or families with distinct expression patterns. The identified miRNAs target 118 genes repres…
404,SRR1049974,Malus domestica Transcriptome in developing fruit,Appe transcriptome in developing fruit,The objectives of the study are to improve the transcriptome annotation in apple and to identify genes or gene networks relevant for fruit growth and development and for fruit acidity changes in developing fruit of apple.,Illumina HiSeq 2000,3750,26363461,TRANSCRIPTOMIC,SINGLE -
405,SRR1049977,Malus domestica Transcriptome in developing fruit,Appe transcriptome in developing fruit,The objectives of the study are to improve the transcriptome annotation in apple and to identify genes or gene networks relevant for fruit growth and development and for fruit acidity changes in developing fruit of apple.,Illumina HiSeq 2000,3750,180814097,TRANSCRIPTOMIC,SINGLE -
409,SRR1063452,Valsa mali var. mali strain:03-8 Transcriptome or Gene expression,transcirptome of apple twig(Malus domestica borkh. cv. 'Fuji') infected by Valsa mali var. mali,"Apple valsa canker, caused by the fungus Valsa mali var. mali (Vmm), is one of the most destructive diseases of apple in China. A better understanding of this host-pathogen interaction is urgently needed to improve manage…
411,SRR1089477,Infection of apple by Apple stem grooving virus leads to extensive alterations in gene expression patterns but no disease symptoms,GSM1301655: ASGV-infected	Malus domestica	RNA-Seq,"To understand the molecular basis of viral diseases, transcriptome profiling has been widely used to correlate host gene expression change patterns with disease symptoms during viral infection in many plant hosts. We used infection of apple by Apple stem grooving virus (ASGV), which produces no disease symptoms, to assess the significance of host gene expression changes in disease develo…
412,SRR1089478,Infection of apple by Apple stem grooving virus leads to extensive alterations in gene expression patterns but no disease symptoms,GSM1301656: Virus-free	Malus domestica	RNA-Seq,"To understand the molecular basis of viral diseases, transcriptome profiling has been widely used to correlate host gene expression change patterns with disease symptoms during viral infection in many plant hosts. We used infection of apple by Apple stem grooving virus (ASGV), which produces no disease symptoms, to assess the significance of host gene expression changes in disease develo…
579,SRR1610472,Malus domestica strain:Britegold	Sweet Delicious	Novosibirski Sweet	PI323617	Fuji	Rome Beauty Law	Cox's Orange Pippin	Jonathan	Empire	Granny Smith Transcriptome or Gene expression,M. domestica Mature Fruit Transcriptome Granny Smith Sample-Rep3,"The project is to understand the genetic and molecular mechanisms of apple fruit acidity, which is an important trait for fruit quality.",Illumina HiSeq 2000,3750,30600975,TRANSCRIPTOMIC,SINGLE -
580,SRR1610454,Malus domestica strain:Britegold	Sweet Delicious	Novosibirski Sweet	PI323617	Fuji	Rome Beauty Law	Cox's Orange Pippin	Jonathan	Empire	Granny Smith Transcriptome or Gene expression,M. domestica Mature Fruit Transcriptome Novosibirski Sweet Sample-Rep1,"The project is to understand the genetic and molecular mechanisms of apple fruit acidity, which is an important trait for fruit quality.",Illumina HiSeq 2000,3750,33446343,TRANSCRIPTOMIC,SINGLE -
581,SRR1610477,Malus domestica strain:Britegold	Sweet Delicious	Novosibirski Sweet	PI323617	Fuji	Rome Beauty Law	Cox's Orange Pippin	Jonathan	Empire	Granny Smith Transcriptome or Gene expression,M. domestica Mature Fruit Transcriptome Sweet Delicious Sample-Rep3,"The project is to understand the genetic and molecular mechanisms of apple fruit acidity, which is an important trait for fruit quality.",Illumina HiSeq 2000,3750,17996572,TRANSCRIPTOMIC,SINGLE -
582,SRR1610473,Malus domestica strain:Britegold	Sweet Delicious	Novosibirski Sweet	PI323617	Fuji	Rome Beauty Law	Cox's Orange Pippin	Jonathan	Empire	Granny Smith Transcriptome or Gene expression,M. domestica Mature Fruit Transcriptome Jonathan Sample-Rep3,"The project is to understand the genetic and molecular mechanisms of apple fruit acidity, which is an important trait for fruit quality.",Illumina HiSeq 2000,3750,21201256,TRANSCRIPTOMIC,SINGLE -
583,SRR1610451,Malus domestica strain:Britegold	Sweet Delicious	Novosibirski Sweet	PI323617	Fuji	Rome Beauty Law	Cox's Orange Pippin	Jonathan	Empire	Granny Smith Transcriptome or Gene expression,M. domestica Mature Fruit Transcriptome Fuji Sample-Rep1,"The project is to understand the genetic and molecular mechanisms of apple fruit acidity, which is an important trait for fruit quality.",Illumina HiSeq 2000,3750,20616175,TRANSCRIPTOMIC,SINGLE -
584,SRR1610465,Malus domestica strain:Britegold	Sweet Delicious	Novosibirski Sweet	PI323617	Fuji	Rome Beauty Law	Cox's Orange Pippin	Jonathan	Empire	Granny Smith Transcriptome or Gene expression,M. domestica Mature Fruit Transcriptome PI323617 Sample-Rep2,"The project is to understand the genetic and molecular mechanisms of apple fruit acidity, which is an important trait for fruit quality.",Illumina HiSeq 2000,3750,23186447,TRANSCRIPTOMIC,SINGLE -
585,SRR1610470,Malus domestica strain:Britegold	Sweet Delicious	Novosibirski Sweet	PI323617	Fuji	Rome Beauty Law	Cox's Orange Pippin	Jonathan	Empire	Granny Smith Transcriptome or Gene expression,M. domestica Mature Fruit Transcriptome Empire Sample-Rep3,"The project is to understand the genetic and molecular mechanisms of apple fruit acidity, which is an important trait for fruit quality.",Illumina HiSeq 2000,3750,16001675,TRANSCRIPTOMIC,SINGLE -
586,SRR1610474,Malus domestica strain:Britegold	Sweet Delicious	Novosibirski Sweet	PI323617	Fuji	Rome Beauty Law	Cox's Orange Pippin	Jonathan	Empire	Granny Smith Transcriptome or Gene expression,M. domestica Mature Fruit Transcriptome Novosibirski Sweet Sample-Rep3,"The project is to understand the genetic and molecular mechanisms of apple fruit acidity, which is an important trait for fruit quality.",Illumina HiSeq 2000,3750,12564429,TRANSCRIPTOMIC,SINGLE -
587,SRR1610462,Malus domestica strain:Britegold	Sweet Delicious	Novosibirski Sweet	PI323617	Fuji	Rome Beauty Law	Cox's Orange Pippin	Jonathan	Empire	Granny Smith Transcriptome or Gene expression,M. domestica Mature Fruit Transcriptome Granny Smith Sample-Rep2,"The project is to understand the genetic and molecular mechanisms of apple fruit acidity, which is an important trait for fruit quality.",Illumina HiSeq 2000,3750,17072375,TRANSCRIPTOMIC,SINGLE -
588,SRR1610448,Malus domestica strain:Britegold	Sweet Delicious	Novosibirski Sweet	PI323617	Fuji	Rome Beauty Law	Cox's Orange Pippin	Jonathan	Empire	Granny Smith Transcriptome or Gene expression,M. domestica Mature Fruit Transcriptome Britegold Sample-Rep1,"The project is to understand the genetic and molecular mechanisms of apple fruit acidity, which is an important trait for fruit quality.",Illumina HiSeq 2000,3750,19988850,TRANSCRIPTOMIC,SINGLE -
589,SRR1610453,Malus domestica strain:Britegold	Sweet Delicious	Novosibirski Sweet	PI323617	Fuji	Rome Beauty Law	Cox's Orange Pippin	Jonathan	Empire	Granny Smith Transcriptome or Gene expression,M. domestica Mature Fruit Transcriptome Jonathan Sample-Rep1,"The project is to understand the genetic and molecular mechanisms of apple fruit acidity, which is an important trait for fruit quality.",Illumina HiSeq 2000,3750,20946545,TRANSCRIPTOMIC,SINGLE -
590,SRR1610464,Malus domestica strain:Britegold	Sweet Delicious	Novosibirski Sweet	PI323617	Fuji	Rome Beauty Law	Cox's Orange Pippin	Jonathan	Empire	Granny Smith Transcriptome or Gene expression,M. domestica Mature Fruit Transcriptome Novosibirski Sweet Sample-Rep2,"The project is to understand the genetic and molecular mechanisms of apple fruit acidity, which is an important trait for fruit quality.",Illumina HiSeq 2000,3750,12162206,TRANSCRIPTOMIC,SINGLE -
591,SRR1610469,Malus domestica strain:Britegold	Sweet Delicious	Novosibirski Sweet	PI323617	Fuji	Rome Beauty Law	Cox's Orange Pippin	Jonathan	Empire	Granny Smith Transcriptome or Gene expression,M. domestica Mature Fruit Transcriptome Cox's Orange Pippin Sample-Rep3,"The project is to understand the genetic and molecular mechanisms of apple fruit acidity, which is an important trait for fruit quality.",Illumina HiSeq 2000,3750,13850408,TRANSCRIPTOMIC,SINGLE -
592,SRR1610459,Malus domestica strain:Britegold	Sweet Delicious	Novosibirski Sweet	PI323617	Fuji	Rome Beauty Law	Cox's Orange Pippin	Jonathan	Empire	Granny Smith Transcriptome or Gene expression,M. domestica Mature Fruit Transcriptome Cox's Orange Pippin Sample-Rep2,"The project is to understand the genetic and molecular mechanisms of apple fruit acidity, which is an important trait for fruit quality.",Illumina HiSeq 2000,3750,9961580,TRANSCRIPTOMIC,SINGLE -
593,SRR1610475,Malus domestica strain:Britegold	Sweet Delicious	Novosibirski Sweet	PI323617	Fuji	Rome Beauty Law	Cox's Orange Pippin	Jonathan	Empire	Granny Smith Transcriptome or Gene expression,M. domestica Mature Fruit Transcriptome PI323617 Sample-Rep3,"The project is to understand the genetic and molecular mechanisms of apple fruit acidity, which is an important trait for fruit quality.",Illumina HiSeq 2000,3750,24034622,TRANSCRIPTOMIC,SINGLE -
594,SRR1610471,Malus domestica strain:Britegold	Sweet Delicious	Novosibirski Sweet	PI323617	Fuji	Rome Beauty Law	Cox's Orange Pippin	Jonathan	Empire	Granny Smith Transcriptome or Gene expression,M. domestica Mature Fruit Transcriptome Fuji Sample-Rep3,"The project is to understand the genetic and molecular mechanisms of apple fruit acidity, which is an important trait for fruit quality.",Illumina HiSeq 2000,3750,23204576,TRANSCRIPTOMIC,SINGLE -
595,SRR1610449,Malus domestica strain:Britegold	Sweet Delicious	Novosibirski Sweet	PI323617	Fuji	Rome Beauty Law	Cox's Orange Pippin	Jonathan	Empire	Granny Smith Transcriptome or Gene expression,M. domestica Mature Fruit Transcriptome Cox's Orange Pippin Sample-Rep1,"The project is to understand the genetic and molecular mechanisms of apple fruit acidity, which is an important trait for fruit quality.",Illumina HiSeq 2000,3750,10999347,TRANSCRIPTOMIC,SINGLE -
596,SRR1610476,Malus domestica strain:Britegold	Sweet Delicious	Novosibirski Sweet	PI323617	Fuji	Rome Beauty Law	Cox's Orange Pippin	Jonathan	Empire	Granny Smith Transcriptome or Gene expression,M. domestica Mature Fruit Transcriptome Rome Beauty Law Sample-Rep3,"The project is to understand the genetic and molecular mechanisms of apple fruit acidity, which is an important trait for fruit quality.",Illumina HiSeq 2000,3750,26868746,TRANSCRIPTOMIC,SINGLE -
597,SRR1610450,Malus domestica strain:Britegold	Sweet Delicious	Novosibirski Sweet	PI323617	Fuji	Rome Beauty Law	Cox's Orange Pippin	Jonathan	Empire	Granny Smith Transcriptome or Gene expression,M. domestica Mature Fruit Transcriptome Empire Sample-Rep1,"The project is to understand the genetic and molecular mechanisms of apple fruit acidity, which is an important trait for fruit quality.",Illumina HiSeq 2000,3750,25330875,TRANSCRIPTOMIC,SINGLE -
598,SRR1610463,Malus domestica strain:Britegold	Sweet Delicious	Novosibirski Sweet	PI323617	Fuji	Rome Beauty Law	Cox's Orange Pippin	Jonathan	Empire	Granny Smith Transcriptome or Gene expression,M. domestica Mature Fruit Transcriptome Jonathan Sample-Rep2,"The project is to understand the genetic and molecular mechanisms of apple fruit acidity, which is an important trait for fruit quality.",Illumina HiSeq 2000,3750,26028574,TRANSCRIPTOMIC,SINGLE -
599,SRR1610458,Malus domestica strain:Britegold	Sweet Delicious	Novosibirski Sweet	PI323617	Fuji	Rome Beauty Law	Cox's Orange Pippin	Jonathan	Empire	Granny Smith Transcriptome or Gene expression,M. domestica Mature Fruit Transcriptome Britegold Sample-Rep2,"The project is to understand the genetic and molecular mechanisms of apple fruit acidity, which is an important trait for fruit quality.",Illumina HiSeq 2000,3750,18390359,TRANSCRIPTOMIC,SINGLE -
600,SRR1610461,Malus domestica strain:Britegold	Sweet Delicious	Novosibirski Sweet	PI323617	Fuji	Rome Beauty Law	Cox's Orange Pippin	Jonathan	Empire	Granny Smith Transcriptome or Gene expression,M. domestica Mature Fruit Transcriptome Fuji Sample-Rep2,"The project is to understand the genetic and molecular mechanisms of apple fruit acidity, which is an important trait for fruit quality.",Illumina HiSeq 2000,3750,21853897,TRANSCRIPTOMIC,SINGLE -
601,SRR1610456,Malus domestica strain:Britegold	Sweet Delicious	Novosibirski Sweet	PI323617	Fuji	Rome Beauty Law	Cox's Orange Pippin	Jonathan	Empire	Granny Smith Transcriptome or Gene expression,M. domestica Mature Fruit Transcriptome Rome Beauty Law Sample-Rep1,"The project is to understand the genetic and molecular mechanisms of apple fruit acidity, which is an important trait for fruit quality.",Illumina HiSeq 2000,3750,27347497,TRANSCRIPTOMIC,SINGLE -
602,SRR1610460,Malus domestica strain:Britegold	Sweet Delicious	Novosibirski Sweet	PI323617	Fuji	Rome Beauty Law	Cox's Orange Pippin	Jonathan	Empire	Granny Smith Transcriptome or Gene expression,M. domestica Mature Fruit Transcriptome Empire Sample-Rep2,"The project is to understand the genetic and molecular mechanisms of apple fruit acidity, which is an important trait for fruit quality.",Illumina HiSeq 2000,3750,27314760,TRANSCRIPTOMIC,SINGLE -
603,SRR1610452,Malus domestica strain:Britegold	Sweet Delicious	Novosibirski Sweet	PI323617	Fuji	Rome Beauty Law	Cox's Orange Pippin	Jonathan	Empire	Granny Smith Transcriptome or Gene expression,M. domestica Mature Fruit Transcriptome Granny Smith Sample-Rep1,"The project is to understand the genetic and molecular mechanisms of apple fruit acidity, which is an important trait for fruit quality.",Illumina HiSeq 2000,3750,18464198,TRANSCRIPTOMIC,SINGLE -
604,SRR1610455,Malus domestica strain:Britegold	Sweet Delicious	Novosibirski Sweet	PI323617	Fuji	Rome Beauty Law	Cox's Orange Pippin	Jonathan	Empire	Granny Smith Transcriptome or Gene expression,M. domestica Mature Fruit Transcriptome PI323617 Sample-Rep1,"The project is to understand the genetic and molecular mechanisms of apple fruit acidity, which is an important trait for fruit quality.",Illumina HiSeq 2000,3750,16246019,TRANSCRIPTOMIC,SINGLE -
605,SRR1610468,Malus domestica strain:Britegold	Sweet Delicious	Novosibirski Sweet	PI323617	Fuji	Rome Beauty Law	Cox's Orange Pippin	Jonathan	Empire	Granny Smith Transcriptome or Gene expression,M. domestica Mature Fruit Transcriptome Britegold Sample-Rep3,"The project is to understand the genetic and molecular mechanisms of apple fruit acidity, which is an important trait for fruit quality.",Illumina HiSeq 2000,3750,13774683,TRANSCRIPTOMIC,SINGLE -
606,SRR1610457,Malus domestica strain:Britegold	Sweet Delicious	Novosibirski Sweet	PI323617	Fuji	Rome Beauty Law	Cox's Orange Pippin	Jonathan	Empire	Granny Smith Transcriptome or Gene expression,M. domestica Mature Fruit Transcriptome Sweet Delicious Sample-Rep1,"The project is to understand the genetic and molecular mechanisms of apple fruit acidity, which is an important trait for fruit quality.",Illumina HiSeq 2000,3750,25150325,TRANSCRIPTOMIC,SINGLE -
607,SRR1610467,Malus domestica strain:Britegold	Sweet Delicious	Novosibirski Sweet	PI323617	Fuji	Rome Beauty Law	Cox's Orange Pippin	Jonathan	Empire	Granny Smith Transcriptome or Gene expression,M. domestica Mature Fruit Transcriptome Sweet Delicious Sample-Rep2,"The project is to understand the genetic and molecular mechanisms of apple fruit acidity, which is an important trait for fruit quality.",Illumina HiSeq 2000,3750,17735691,TRANSCRIPTOMIC,SINGLE -
608,SRR1610466,Malus domestica strain:Britegold	Sweet Delicious	Novosibirski Sweet	PI323617	Fuji	Rome Beauty Law	Cox's Orange Pippin	Jonathan	Empire	Granny Smith Transcriptome or Gene expression,M. domestica Mature Fruit Transcriptome Rome Beauty Law Sample-Rep2,"The project is to understand the genetic and molecular mechanisms of apple fruit acidity, which is an important trait for fruit quality.",Illumina HiSeq 2000,3750,23260887,TRANSCRIPTOMIC,SINGLE -
636,SRR1603691,Transcriptome changes associated with apple (Malus domestica) root defense response during Pythium ultimum infection,GSM1519660: 4M	Malus domestica	RNA-Seq,"RNA-Seq based transcriptome profiling were performed on these samples with a minimum of 20 million reads per sample	read mapping, transcript discovery and differentially expressed gene (DEG) identification were carried out using CLC Genomics Workbench software suit, followed by Gene Ontology and pathway analyses. The highest defense response occurred at 48 hpi based on the number of the identified DEGs along the infection process. Transcriptomic changes related to oxido-reduction balance, trans-membrane traffi…	DEGs encoding enzymes in several biosynthesis pathways of secondary metabolisms and cell wall modification proteins are among the consistently up-regulated in the later stages. DEGs encoding defense and stress related protein such as wall-associated receptor kinase (WAK), endochitinase (PR4), thaumatin (PR5)-like protein, laccase, mandelonitrile lyase and cyanogenic beta-glucosidase were also hig…
637,SRR1603720,Transcriptome changes associated with apple (Malus domestica) root defense response during Pythium ultimum infection,GSM1519664: 72M	Malus domestica	RNA-Seq,"RNA-Seq based transcriptome profiling were performed on these samples with a minimum of 20 million reads per sample	read mapping, transcript discovery and differentially expressed gene (DEG) identification were carried out using CLC Genomics Workbench software suit, followed by Gene Ontology and pathway analyses. The highest defense response occurred at 48 hpi based on the number of the identified DEGs along the infection process. Transcriptomic changes related to oxido-reduction balance, trans-membrane traffi…	DEGs encoding enzymes in several biosynthesis pathways of secondary metabolisms and cell wall modification proteins are among the consistently up-regulated in the later stages. DEGs encoding defense and stress related protein such as wall-associated receptor kinase (WAK), endochitinase (PR4), thaumatin (PR5)-like protein, laccase, mandelonitrile lyase and cyanogenic beta-glucosidase were also hig…
638,SRR1603770,Transcriptome changes associated with apple (Malus domestica) root defense response during Pythium ultimum infection,GSM1519672: 96P	Malus domestica	RNA-Seq,"RNA-Seq based transcriptome profiling were performed on these samples with a minimum of 20 million reads per sample	read mapping, transcript discovery and differentially expressed gene (DEG) identification were carried out using CLC Genomics Workbench software suit, followed by Gene Ontology and pathway analyses. The highest defense response occurred at 48 hpi based on the number of the identified DEGs along the infection process. Transcriptomic changes related to oxido-reduction balance, trans-membrane traffi…	DEGs encoding enzymes in several biosynthesis pathways of secondary metabolisms and cell wall modification proteins are among the consistently up-regulated in the later stages. DEGs encoding defense and stress related protein such as wall-associated receptor kinase (WAK), endochitinase (PR4), thaumatin (PR5)-like protein, laccase, mandelonitrile lyase and cyanogenic beta-glucosidase were also hig…
639,SRR1603688,Transcriptome changes associated with apple (Malus domestica) root defense response during Pythium ultimum infection,GSM1519660: 4M	Malus domestica	RNA-Seq,"RNA-Seq based transcriptome profiling were performed on these samples with a minimum of 20 million reads per sample	read mapping, transcript discovery and differentially expressed gene (DEG) identification were carried out using CLC Genomics Workbench software suit, followed by Gene Ontology and pathway analyses. The highest defense response occurred at 48 hpi based on the number of the identified DEGs along the infection process. Transcriptomic changes related to oxido-reduction balance, trans-membrane traffi…	DEGs encoding enzymes in several biosynthesis pathways of secondary metabolisms and cell wall modification proteins are among the consistently up-regulated in the later stages. DEGs encoding defense and stress related protein such as wall-associated receptor kinase (WAK), endochitinase (PR4), thaumatin (PR5)-like protein, laccase, mandelonitrile lyase and cyanogenic beta-glucosidase were also hig…
640,SRR1603684,Transcriptome changes associated with apple (Malus domestica) root defense response during Pythium ultimum infection,GSM1519659: 1M	Malus domestica	RNA-Seq,"RNA-Seq based transcriptome profiling were performed on these samples with a minimum of 20 million reads per sample	read mapping, transcript discovery and differentially expressed gene (DEG) identification were carried out using CLC Genomics Workbench software suit, followed by Gene Ontology and pathway analyses. The highest defense response occurred at 48 hpi based on the number of the identified DEGs along the infection process. Transcriptomic changes related to oxido-reduction balance, trans-membrane traffi…	DEGs encoding enzymes in several biosynthesis pathways of secondary metabolisms and cell wall modification proteins are among the consistently up-regulated in the later stages. DEGs encoding defense and stress related protein such as wall-associated receptor kinase (WAK), endochitinase (PR4), thaumatin (PR5)-like protein, laccase, mandelonitrile lyase and cyanogenic beta-glucosidase were also hig…
641,SRR1603753,Transcriptome changes associated with apple (Malus domestica) root defense response during Pythium ultimum infection,GSM1519669: 24P	Malus domestica	RNA-Seq,"RNA-Seq based transcriptome profiling were performed on these samples with a minimum of 20 million reads per sample	read mapping, transcript discovery and differentially expressed gene (DEG) identification were carried out using CLC Genomics Workbench software suit, followed by Gene Ontology and pathway analyses. The highest defense response occurred at 48 hpi based on the number of the identified DEGs along the infection process. Transcriptomic changes related to oxido-reduction balance, trans-membrane traffi…	DEGs encoding enzymes in several biosynthesis pathways of secondary metabolisms and cell wall modification proteins are among the consistently up-regulated in the later stages. DEGs encoding defense and stress related protein such as wall-associated receptor kinase (WAK), endochitinase (PR4), thaumatin (PR5)-like protein, laccase, mandelonitrile lyase and cyanogenic beta-glucosidase were also hig…
642,SRR1603721,Transcriptome changes associated with apple (Malus domestica) root defense response during Pythium ultimum infection,GSM1519665: 96M	Malus domestica	RNA-Seq,"RNA-Seq based transcriptome profiling were performed on these samples with a minimum of 20 million reads per sample	read mapping, transcript discovery and differentially expressed gene (DEG) identification were carried out using CLC Genomics Workbench software suit, followed by Gene Ontology and pathway analyses. The highest defense response occurred at 48 hpi based on the number of the identified DEGs along the infection process. Transcriptomic changes related to oxido-reduction balance, trans-membrane traffi…	DEGs encoding enzymes in several biosynthesis pathways of secondary metabolisms and cell wall modification proteins are among the consistently up-regulated in the later stages. DEGs encoding defense and stress related protein such as wall-associated receptor kinase (WAK), endochitinase (PR4), thaumatin (PR5)-like protein, laccase, mandelonitrile lyase and cyanogenic beta-glucosidase were also hig…
643,SRR1603693,Transcriptome changes associated with apple (Malus domestica) root defense response during Pythium ultimum infection,GSM1519661: 8M	Malus domestica	RNA-Seq,"RNA-Seq based transcriptome profiling were performed on these samples with a minimum of 20 million reads per sample	read mapping, transcript discovery and differentially expressed gene (DEG) identification were carried out using CLC Genomics Workbench software suit, followed by Gene Ontology and pathway analyses. The highest defense response occurred at 48 hpi based on the number of the identified DEGs along the infection process. Transcriptomic changes related to oxido-reduction balance, trans-membrane traffi…	DEGs encoding enzymes in several biosynthesis pathways of secondary metabolisms and cell wall modification proteins are among the consistently up-regulated in the later stages. DEGs encoding defense and stress related protein such as wall-associated receptor kinase (WAK), endochitinase (PR4), thaumatin (PR5)-like protein, laccase, mandelonitrile lyase and cyanogenic beta-glucosidase were also hig…
644,SRR1603746,Transcriptome changes associated with apple (Malus domestica) root defense response during Pythium ultimum infection,GSM1519668: 8P	Malus domestica	RNA-Seq,"RNA-Seq based transcriptome profiling were performed on these samples with a minimum of 20 million reads per sample	read mapping, transcript discovery and differentially expressed gene (DEG) identification were carried out using CLC Genomics Workbench software suit, followed by Gene Ontology and pathway analyses. The highest defense response occurred at 48 hpi based on the number of the identified DEGs along the infection process. Transcriptomic changes related to oxido-reduction balance, trans-membrane traffi…	DEGs encoding enzymes in several biosynthesis pathways of secondary metabolisms and cell wall modification proteins are among the consistently up-regulated in the later stages. DEGs encoding defense and stress related protein such as wall-associated receptor kinase (WAK), endochitinase (PR4), thaumatin (PR5)-like protein, laccase, mandelonitrile lyase and cyanogenic beta-glucosidase were also hig…
645,SRR1603740,Transcriptome changes associated with apple (Malus domestica) root defense response during Pythium ultimum infection,GSM1519668: 8P	Malus domestica	RNA-Seq,"RNA-Seq based transcriptome profiling were performed on these samples with a minimum of 20 million reads per sample	read mapping, transcript discovery and differentially expressed gene (DEG) identification were carried out using CLC Genomics Workbench software suit, followed by Gene Ontology and pathway analyses. The highest defense response occurred at 48 hpi based on the number of the identified DEGs along the infection process. Transcriptomic changes related to oxido-reduction balance, trans-membrane traffi…	DEGs encoding enzymes in several biosynthesis pathways of secondary metabolisms and cell wall modification proteins are among the consistently up-regulated in the later stages. DEGs encoding defense and stress related protein such as wall-associated receptor kinase (WAK), endochitinase (PR4), thaumatin (PR5)-like protein, laccase, mandelonitrile lyase and cyanogenic beta-glucosidase were also hig…
646,SRR1603732,Transcriptome changes associated with apple (Malus domestica) root defense response during Pythium ultimum infection,GSM1519666: 1P	Malus domestica	RNA-Seq,"RNA-Seq based transcriptome profiling were performed on these samples with a minimum of 20 million reads per sample	read mapping, transcript discovery and differentially expressed gene (DEG) identification were carried out using CLC Genomics Workbench software suit, followed by Gene Ontology and pathway analyses. The highest defense response occurred at 48 hpi based on the number of the identified DEGs along the infection process. Transcriptomic changes related to oxido-reduction balance, trans-membrane traffi…	DEGs encoding enzymes in several biosynthesis pathways of secondary metabolisms and cell wall modification proteins are among the consistently up-regulated in the later stages. DEGs encoding defense and stress related protein such as wall-associated receptor kinase (WAK), endochitinase (PR4), thaumatin (PR5)-like protein, laccase, mandelonitrile lyase and cyanogenic beta-glucosidase were also hig…
647,SRR1603742,Transcriptome changes associated with apple (Malus domestica) root defense response during Pythium ultimum infection,GSM1519668: 8P	Malus domestica	RNA-Seq,"RNA-Seq based transcriptome profiling were performed on these samples with a minimum of 20 million reads per sample	read mapping, transcript discovery and differentially expressed gene (DEG) identification were carried out using CLC Genomics Workbench software suit, followed by Gene Ontology and pathway analyses. The highest defense response occurred at 48 hpi based on the number of the identified DEGs along the infection process. Transcriptomic changes related to oxido-reduction balance, trans-membrane traffi…	DEGs encoding enzymes in several biosynthesis pathways of secondary metabolisms and cell wall modification proteins are among the consistently up-regulated in the later stages. DEGs encoding defense and stress related protein such as wall-associated receptor kinase (WAK), endochitinase (PR4), thaumatin (PR5)-like protein, laccase, mandelonitrile lyase and cyanogenic beta-glucosidase were also hig…
648,SRR1603711,Transcriptome changes associated with apple (Malus domestica) root defense response during Pythium ultimum infection,GSM1519663: 48M	Malus domestica	RNA-Seq,"RNA-Seq based transcriptome profiling were performed on these samples with a minimum of 20 million reads per sample	read mapping, transcript discovery and differentially expressed gene (DEG) identification were carried out using CLC Genomics Workbench software suit, followed by Gene Ontology and pathway analyses. The highest defense response occurred at 48 hpi based on the number of the identified DEGs along the infection process. Transcriptomic changes related to oxido-reduction balance, trans-membrane traffi…	DEGs encoding enzymes in several biosynthesis pathways of secondary metabolisms and cell wall modification proteins are among the consistently up-regulated in the later stages. DEGs encoding defense and stress related protein such as wall-associated receptor kinase (WAK), endochitinase (PR4), thaumatin (PR5)-like protein, laccase, mandelonitrile lyase and cyanogenic beta-glucosidase were also hig…
649,SRR1603733,Transcriptome changes associated with apple (Malus domestica) root defense response during Pythium ultimum infection,GSM1519666: 1P	Malus domestica	RNA-Seq,"RNA-Seq based transcriptome profiling were performed on these samples with a minimum of 20 million reads per sample	read mapping, transcript discovery and differentially expressed gene (DEG) identification were carried out using CLC Genomics Workbench software suit, followed by Gene Ontology and pathway analyses. The highest defense response occurred at 48 hpi based on the number of the identified DEGs along the infection process. Transcriptomic changes related to oxido-reduction balance, trans-membrane traffi…	DEGs encoding enzymes in several biosynthesis pathways of secondary metabolisms and cell wall modification proteins are among the consistently up-regulated in the later stages. DEGs encoding defense and stress related protein such as wall-associated receptor kinase (WAK), endochitinase (PR4), thaumatin (PR5)-like protein, laccase, mandelonitrile lyase and cyanogenic beta-glucosidase were also hig…
650,SRR1603683,Transcriptome changes associated with apple (Malus domestica) root defense response during Pythium ultimum infection,GSM1519659: 1M	Malus domestica	RNA-Seq,"RNA-Seq based transcriptome profiling were performed on these samples with a minimum of 20 million reads per sample	read mapping, transcript discovery and differentially expressed gene (DEG) identification were carried out using CLC Genomics Workbench software suit, followed by Gene Ontology and pathway analyses. The highest defense response occurred at 48 hpi based on the number of the identified DEGs along the infection process. Transcriptomic changes related to oxido-reduction balance, trans-membrane traffi…	DEGs encoding enzymes in several biosynthesis pathways of secondary metabolisms and cell wall modification proteins are among the consistently up-regulated in the later stages. DEGs encoding defense and stress related protein such as wall-associated receptor kinase (WAK), endochitinase (PR4), thaumatin (PR5)-like protein, laccase, mandelonitrile lyase and cyanogenic beta-glucosidase were also hig…
651,SRR1603726,Transcriptome changes associated with apple (Malus domestica) root defense response during Pythium ultimum infection,GSM1519665: 96M	Malus domestica	RNA-Seq,"RNA-Seq based transcriptome profiling were performed on these samples with a minimum of 20 million reads per sample	read mapping, transcript discovery and differentially expressed gene (DEG) identification were carried out using CLC Genomics Workbench software suit, followed by Gene Ontology and pathway analyses. The highest defense response occurred at 48 hpi based on the number of the identified DEGs along the infection process. Transcriptomic changes related to oxido-reduction balance, trans-membrane traffi…	DEGs encoding enzymes in several biosynthesis pathways of secondary metabolisms and cell wall modification proteins are among the consistently up-regulated in the later stages. DEGs encoding defense and stress related protein such as wall-associated receptor kinase (WAK), endochitinase (PR4), thaumatin (PR5)-like protein, laccase, mandelonitrile lyase and cyanogenic beta-glucosidase were also hig…
652,SRR1603723,Transcriptome changes associated with apple (Malus domestica) root defense response during Pythium ultimum infection,GSM1519665: 96M	Malus domestica	RNA-Seq,"RNA-Seq based transcriptome profiling were performed on these samples with a minimum of 20 million reads per sample	read mapping, transcript discovery and differentially expressed gene (DEG) identification were carried out using CLC Genomics Workbench software suit, followed by Gene Ontology and pathway analyses. The highest defense response occurred at 48 hpi based on the number of the identified DEGs along the infection process. Transcriptomic changes related to oxido-reduction balance, trans-membrane traffi…	DEGs encoding enzymes in several biosynthesis pathways of secondary metabolisms and cell wall modification proteins are among the consistently up-regulated in the later stages. DEGs encoding defense and stress related protein such as wall-associated receptor kinase (WAK), endochitinase (PR4), thaumatin (PR5)-like protein, laccase, mandelonitrile lyase and cyanogenic beta-glucosidase were also hig…
653,SRR1603692,Transcriptome changes associated with apple (Malus domestica) root defense response during Pythium ultimum infection,GSM1519660: 4M	Malus domestica	RNA-Seq,"RNA-Seq based transcriptome profiling were performed on these samples with a minimum of 20 million reads per sample	read mapping, transcript discovery and differentially expressed gene (DEG) identification were carried out using CLC Genomics Workbench software suit, followed by Gene Ontology and pathway analyses. The highest defense response occurred at 48 hpi based on the number of the identified DEGs along the infection process. Transcriptomic changes related to oxido-reduction balance, trans-membrane traffi…	DEGs encoding enzymes in several biosynthesis pathways of secondary metabolisms and cell wall modification proteins are among the consistently up-regulated in the later stages. DEGs encoding defense and stress related protein such as wall-associated receptor kinase (WAK), endochitinase (PR4), thaumatin (PR5)-like protein, laccase, mandelonitrile lyase and cyanogenic beta-glucosidase were also hig…
654,SRR1603749,Transcriptome changes associated with apple (Malus domestica) root defense response during Pythium ultimum infection,GSM1519669: 24P	Malus domestica	RNA-Seq,"RNA-Seq based transcriptome profiling were performed on these samples with a minimum of 20 million reads per sample	read mapping, transcript discovery and differentially expressed gene (DEG) identification were carried out using CLC Genomics Workbench software suit, followed by Gene Ontology and pathway analyses. The highest defense response occurred at 48 hpi based on the number of the identified DEGs along the infection process. Transcriptomic changes related to oxido-reduction balance, trans-membrane traffi…	DEGs encoding enzymes in several biosynthesis pathways of secondary metabolisms and cell wall modification proteins are among the consistently up-regulated in the later stages. DEGs encoding defense and stress related protein such as wall-associated receptor kinase (WAK), endochitinase (PR4), thaumatin (PR5)-like protein, laccase, mandelonitrile lyase and cyanogenic beta-glucosidase were also hig…
655,SRR1603700,Transcriptome changes associated with apple (Malus domestica) root defense response during Pythium ultimum infection,GSM1519662: 24M	Malus domestica	RNA-Seq,"RNA-Seq based transcriptome profiling were performed on these samples with a minimum of 20 million reads per sample	read mapping, transcript discovery and differentially expressed gene (DEG) identification were carried out using CLC Genomics Workbench software suit, followed by Gene Ontology and pathway analyses. The highest defense response occurred at 48 hpi based on the number of the identified DEGs along the infection process. Transcriptomic changes related to oxido-reduction balance, trans-membrane traffi…	DEGs encoding enzymes in several biosynthesis pathways of secondary metabolisms and cell wall modification proteins are among the consistently up-regulated in the later stages. DEGs encoding defense and stress related protein such as wall-associated receptor kinase (WAK), endochitinase (PR4), thaumatin (PR5)-like protein, laccase, mandelonitrile lyase and cyanogenic beta-glucosidase were also hig…
656,SRR1603690,Transcriptome changes associated with apple (Malus domestica) root defense response during Pythium ultimum infection,GSM1519660: 4M	Malus domestica	RNA-Seq,"RNA-Seq based transcriptome profiling were performed on these samples with a minimum of 20 million reads per sample	read mapping, transcript discovery and differentially expressed gene (DEG) identification were carried out using CLC Genomics Workbench software suit, followed by Gene Ontology and pathway analyses. The highest defense response occurred at 48 hpi based on the number of the identified DEGs along the infection process. Transcriptomic changes related to oxido-reduction balance, trans-membrane traffi…	DEGs encoding enzymes in several biosynthesis pathways of secondary metabolisms and cell wall modification proteins are among the consistently up-regulated in the later stages. DEGs encoding defense and stress related protein such as wall-associated receptor kinase (WAK), endochitinase (PR4), thaumatin (PR5)-like protein, laccase, mandelonitrile lyase and cyanogenic beta-glucosidase were also hig…
657,SRR1603681,Transcriptome changes associated with apple (Malus domestica) root defense response during Pythium ultimum infection,GSM1519659: 1M	Malus domestica	RNA-Seq,"RNA-Seq based transcriptome profiling were performed on these samples with a minimum of 20 million reads per sample	read mapping, transcript discovery and differentially expressed gene (DEG) identification were carried out using CLC Genomics Workbench software suit, followed by Gene Ontology and pathway analyses. The highest defense response occurred at 48 hpi based on the number of the identified DEGs along the infection process. Transcriptomic changes related to oxido-reduction balance, trans-membrane traffi…	DEGs encoding enzymes in several biosynthesis pathways of secondary metabolisms and cell wall modification proteins are among the consistently up-regulated in the later stages. DEGs encoding defense and stress related protein such as wall-associated receptor kinase (WAK), endochitinase (PR4), thaumatin (PR5)-like protein, laccase, mandelonitrile lyase and cyanogenic beta-glucosidase were also hig…
658,SRR1603702,Transcriptome changes associated with apple (Malus domestica) root defense response during Pythium ultimum infection,GSM1519662: 24M	Malus domestica	RNA-Seq,"RNA-Seq based transcriptome profiling were performed on these samples with a minimum of 20 million reads per sample	read mapping, transcript discovery and differentially expressed gene (DEG) identification were carried out using CLC Genomics Workbench software suit, followed by Gene Ontology and pathway analyses. The highest defense response occurred at 48 hpi based on the number of the identified DEGs along the infection process. Transcriptomic changes related to oxido-reduction balance, trans-membrane traffi…	DEGs encoding enzymes in several biosynthesis pathways of secondary metabolisms and cell wall modification proteins are among the consistently up-regulated in the later stages. DEGs encoding defense and stress related protein such as wall-associated receptor kinase (WAK), endochitinase (PR4), thaumatin (PR5)-like protein, laccase, mandelonitrile lyase and cyanogenic beta-glucosidase were also hig…
659,SRR1603763,Transcriptome changes associated with apple (Malus domestica) root defense response during Pythium ultimum infection,GSM1519671: 72P	Malus domestica	RNA-Seq,"RNA-Seq based transcriptome profiling were performed on these samples with a minimum of 20 million reads per sample	read mapping, transcript discovery and differentially expressed gene (DEG) identification were carried out using CLC Genomics Workbench software suit, followed by Gene Ontology and pathway analyses. The highest defense response occurred at 48 hpi based on the number of the identified DEGs along the infection process. Transcriptomic changes related to oxido-reduction balance, trans-membrane traffi…	DEGs encoding enzymes in several biosynthesis pathways of secondary metabolisms and cell wall modification proteins are among the consistently up-regulated in the later stages. DEGs encoding defense and stress related protein such as wall-associated receptor kinase (WAK), endochitinase (PR4), thaumatin (PR5)-like protein, laccase, mandelonitrile lyase and cyanogenic beta-glucosidase were also hig…
660,SRR1603764,Transcriptome changes associated with apple (Malus domestica) root defense response during Pythium ultimum infection,GSM1519671: 72P	Malus domestica	RNA-Seq,"RNA-Seq based transcriptome profiling were performed on these samples with a minimum of 20 million reads per sample	read mapping, transcript discovery and differentially expressed gene (DEG) identification were carried out using CLC Genomics Workbench software suit, followed by Gene Ontology and pathway analyses. The highest defense response occurred at 48 hpi based on the number of the identified DEGs along the infection process. Transcriptomic changes related to oxido-reduction balance, trans-membrane traffi…	DEGs encoding enzymes in several biosynthesis pathways of secondary metabolisms and cell wall modification proteins are among the consistently up-regulated in the later stages. DEGs encoding defense and stress related protein such as wall-associated receptor kinase (WAK), endochitinase (PR4), thaumatin (PR5)-like protein, laccase, mandelonitrile lyase and cyanogenic beta-glucosidase were also hig…
661,SRR1603766,Transcriptome changes associated with apple (Malus domestica) root defense response during Pythium ultimum infection,GSM1519672: 96P	Malus domestica	RNA-Seq,"RNA-Seq based transcriptome profiling were performed on these samples with a minimum of 20 million reads per sample	read mapping, transcript discovery and differentially expressed gene (DEG) identification were carried out using CLC Genomics Workbench software suit, followed by Gene Ontology and pathway analyses. The highest defense response occurred at 48 hpi based on the number of the identified DEGs along the infection process. Transcriptomic changes related to oxido-reduction balance, trans-membrane traffi…	DEGs encoding enzymes in several biosynthesis pathways of secondary metabolisms and cell wall modification proteins are among the consistently up-regulated in the later stages. DEGs encoding defense and stress related protein such as wall-associated receptor kinase (WAK), endochitinase (PR4), thaumatin (PR5)-like protein, laccase, mandelonitrile lyase and cyanogenic beta-glucosidase were also hig…
662,SRR1603735,Transcriptome changes associated with apple (Malus domestica) root defense response during Pythium ultimum infection,GSM1519667: 4P	Malus domestica	RNA-Seq,"RNA-Seq based transcriptome profiling were performed on these samples with a minimum of 20 million reads per sample	read mapping, transcript discovery and differentially expressed gene (DEG) identification were carried out using CLC Genomics Workbench software suit, followed by Gene Ontology and pathway analyses. The highest defense response occurred at 48 hpi based on the number of the identified DEGs along the infection process. Transcriptomic changes related to oxido-reduction balance, trans-membrane traffi…	DEGs encoding enzymes in several biosynthesis pathways of secondary metabolisms and cell wall modification proteins are among the consistently up-regulated in the later stages. DEGs encoding defense and stress related protein such as wall-associated receptor kinase (WAK), endochitinase (PR4), thaumatin (PR5)-like protein, laccase, mandelonitrile lyase and cyanogenic beta-glucosidase were also hig…
663,SRR1603750,Transcriptome changes associated with apple (Malus domestica) root defense response during Pythium ultimum infection,GSM1519669: 24P	Malus domestica	RNA-Seq,"RNA-Seq based transcriptome profiling were performed on these samples with a minimum of 20 million reads per sample	read mapping, transcript discovery and differentially expressed gene (DEG) identification were carried out using CLC Genomics Workbench software suit, followed by Gene Ontology and pathway analyses. The highest defense response occurred at 48 hpi based on the number of the identified DEGs along the infection process. Transcriptomic changes related to oxido-reduction balance, trans-membrane traffi…	DEGs encoding enzymes in several biosynthesis pathways of secondary metabolisms and cell wall modification proteins are among the consistently up-regulated in the later stages. DEGs encoding defense and stress related protein such as wall-associated receptor kinase (WAK), endochitinase (PR4), thaumatin (PR5)-like protein, laccase, mandelonitrile lyase and cyanogenic beta-glucosidase were also hig…
664,SRR1603738,Transcriptome changes associated with apple (Malus domestica) root defense response during Pythium ultimum infection,GSM1519667: 4P	Malus domestica	RNA-Seq,"RNA-Seq based transcriptome profiling were performed on these samples with a minimum of 20 million reads per sample	read mapping, transcript discovery and differentially expressed gene (DEG) identification were carried out using CLC Genomics Workbench software suit, followed by Gene Ontology and pathway analyses. The highest defense response occurred at 48 hpi based on the number of the identified DEGs along the infection process. Transcriptomic changes related to oxido-reduction balance, trans-membrane traffi…	DEGs encoding enzymes in several biosynthesis pathways of secondary metabolisms and cell wall modification proteins are among the consistently up-regulated in the later stages. DEGs encoding defense and stress related protein such as wall-associated receptor kinase (WAK), endochitinase (PR4), thaumatin (PR5)-like protein, laccase, mandelonitrile lyase and cyanogenic beta-glucosidase were also hig…
665,SRR1603722,Transcriptome changes associated with apple (Malus domestica) root defense response during Pythium ultimum infection,GSM1519665: 96M	Malus domestica	RNA-Seq,"RNA-Seq based transcriptome profiling were performed on these samples with a minimum of 20 million reads per sample	read mapping, transcript discovery and differentially expressed gene (DEG) identification were carried out using CLC Genomics Workbench software suit, followed by Gene Ontology and pathway analyses. The highest defense response occurred at 48 hpi based on the number of the identified DEGs along the infection process. Transcriptomic changes related to oxido-reduction balance, trans-membrane traffi…	DEGs encoding enzymes in several biosynthesis pathways of secondary metabolisms and cell wall modification proteins are among the consistently up-regulated in the later stages. DEGs encoding defense and stress related protein such as wall-associated receptor kinase (WAK), endochitinase (PR4), thaumatin (PR5)-like protein, laccase, mandelonitrile lyase and cyanogenic beta-glucosidase were also hig…
666,SRR1603699,Transcriptome changes associated with apple (Malus domestica) root defense response during Pythium ultimum infection,GSM1519661: 8M	Malus domestica	RNA-Seq,"RNA-Seq based transcriptome profiling were performed on these samples with a minimum of 20 million reads per sample	read mapping, transcript discovery and differentially expressed gene (DEG) identification were carried out using CLC Genomics Workbench software suit, followed by Gene Ontology and pathway analyses. The highest defense response occurred at 48 hpi based on the number of the identified DEGs along the infection process. Transcriptomic changes related to oxido-reduction balance, trans-membrane traffi…	DEGs encoding enzymes in several biosynthesis pathways of secondary metabolisms and cell wall modification proteins are among the consistently up-regulated in the later stages. DEGs encoding defense and stress related protein such as wall-associated receptor kinase (WAK), endochitinase (PR4), thaumatin (PR5)-like protein, laccase, mandelonitrile lyase and cyanogenic beta-glucosidase were also hig…
667,SRR1603682,Transcriptome changes associated with apple (Malus domestica) root defense response during Pythium ultimum infection,GSM1519659: 1M	Malus domestica	RNA-Seq,"RNA-Seq based transcriptome profiling were performed on these samples with a minimum of 20 million reads per sample	read mapping, transcript discovery and differentially expressed gene (DEG) identification were carried out using CLC Genomics Workbench software suit, followed by Gene Ontology and pathway analyses. The highest defense response occurred at 48 hpi based on the number of the identified DEGs along the infection process. Transcriptomic changes related to oxido-reduction balance, trans-membrane traffi…	DEGs encoding enzymes in several biosynthesis pathways of secondary metabolisms and cell wall modification proteins are among the consistently up-regulated in the later stages. DEGs encoding defense and stress related protein such as wall-associated receptor kinase (WAK), endochitinase (PR4), thaumatin (PR5)-like protein, laccase, mandelonitrile lyase and cyanogenic beta-glucosidase were also hig…
668,SRR1603703,Transcriptome changes associated with apple (Malus domestica) root defense response during Pythium ultimum infection,GSM1519662: 24M	Malus domestica	RNA-Seq,"RNA-Seq based transcriptome profiling were performed on these samples with a minimum of 20 million reads per sample	read mapping, transcript discovery and differentially expressed gene (DEG) identification were carried out using CLC Genomics Workbench software suit, followed by Gene Ontology and pathway analyses. The highest defense response occurred at 48 hpi based on the number of the identified DEGs along the infection process. Transcriptomic changes related to oxido-reduction balance, trans-membrane traffi…	DEGs encoding enzymes in several biosynthesis pathways of secondary metabolisms and cell wall modification proteins are among the consistently up-regulated in the later stages. DEGs encoding defense and stress related protein such as wall-associated receptor kinase (WAK), endochitinase (PR4), thaumatin (PR5)-like protein, laccase, mandelonitrile lyase and cyanogenic beta-glucosidase were also hig…
669,SRR1603716,Transcriptome changes associated with apple (Malus domestica) root defense response during Pythium ultimum infection,GSM1519664: 72M	Malus domestica	RNA-Seq,"RNA-Seq based transcriptome profiling were performed on these samples with a minimum of 20 million reads per sample	read mapping, transcript discovery and differentially expressed gene (DEG) identification were carried out using CLC Genomics Workbench software suit, followed by Gene Ontology and pathway analyses. The highest defense response occurred at 48 hpi based on the number of the identified DEGs along the infection process. Transcriptomic changes related to oxido-reduction balance, trans-membrane traffi…	DEGs encoding enzymes in several biosynthesis pathways of secondary metabolisms and cell wall modification proteins are among the consistently up-regulated in the later stages. DEGs encoding defense and stress related protein such as wall-associated receptor kinase (WAK), endochitinase (PR4), thaumatin (PR5)-like protein, laccase, mandelonitrile lyase and cyanogenic beta-glucosidase were also hig…
670,SRR1603685,Transcriptome changes associated with apple (Malus domestica) root defense response during Pythium ultimum infection,GSM1519659: 1M	Malus domestica	RNA-Seq,"RNA-Seq based transcriptome profiling were performed on these samples with a minimum of 20 million reads per sample	read mapping, transcript discovery and differentially expressed gene (DEG) identification were carried out using CLC Genomics Workbench software suit, followed by Gene Ontology and pathway analyses. The highest defense response occurred at 48 hpi based on the number of the identified DEGs along the infection process. Transcriptomic changes related to oxido-reduction balance, trans-membrane traffi…	DEGs encoding enzymes in several biosynthesis pathways of secondary metabolisms and cell wall modification proteins are among the consistently up-regulated in the later stages. DEGs encoding defense and stress related protein such as wall-associated receptor kinase (WAK), endochitinase (PR4), thaumatin (PR5)-like protein, laccase, mandelonitrile lyase and cyanogenic beta-glucosidase were also hig…
671,SRR1603701,Transcriptome changes associated with apple (Malus domestica) root defense response during Pythium ultimum infection,GSM1519662: 24M	Malus domestica	RNA-Seq,"RNA-Seq based transcriptome profiling were performed on these samples with a minimum of 20 million reads per sample	read mapping, transcript discovery and differentially expressed gene (DEG) identification were carried out using CLC Genomics Workbench software suit, followed by Gene Ontology and pathway analyses. The highest defense response occurred at 48 hpi based on the number of the identified DEGs along the infection process. Transcriptomic changes related to oxido-reduction balance, trans-membrane traffi…	DEGs encoding enzymes in several biosynthesis pathways of secondary metabolisms and cell wall modification proteins are among the consistently up-regulated in the later stages. DEGs encoding defense and stress related protein such as wall-associated receptor kinase (WAK), endochitinase (PR4), thaumatin (PR5)-like protein, laccase, mandelonitrile lyase and cyanogenic beta-glucosidase were also hig…
672,SRR1603704,Transcriptome changes associated with apple (Malus domestica) root defense response during Pythium ultimum infection,GSM1519662: 24M	Malus domestica	RNA-Seq,"RNA-Seq based transcriptome profiling were performed on these samples with a minimum of 20 million reads per sample	read mapping, transcript discovery and differentially expressed gene (DEG) identification were carried out using CLC Genomics Workbench software suit, followed by Gene Ontology and pathway analyses. The highest defense response occurred at 48 hpi based on the number of the identified DEGs along the infection process. Transcriptomic changes related to oxido-reduction balance, trans-membrane traffi…	DEGs encoding enzymes in several biosynthesis pathways of secondary metabolisms and cell wall modification proteins are among the consistently up-regulated in the later stages. DEGs encoding defense and stress related protein such as wall-associated receptor kinase (WAK), endochitinase (PR4), thaumatin (PR5)-like protein, laccase, mandelonitrile lyase and cyanogenic beta-glucosidase were also hig…
673,SRR1603709,Transcriptome changes associated with apple (Malus domestica) root defense response during Pythium ultimum infection,GSM1519663: 48M	Malus domestica	RNA-Seq,"RNA-Seq based transcriptome profiling were performed on these samples with a minimum of 20 million reads per sample	read mapping, transcript discovery and differentially expressed gene (DEG) identification were carried out using CLC Genomics Workbench software suit, followed by Gene Ontology and pathway analyses. The highest defense response occurred at 48 hpi based on the number of the identified DEGs along the infection process. Transcriptomic changes related to oxido-reduction balance, trans-membrane traffi…	DEGs encoding enzymes in several biosynthesis pathways of secondary metabolisms and cell wall modification proteins are among the consistently up-regulated in the later stages. DEGs encoding defense and stress related protein such as wall-associated receptor kinase (WAK), endochitinase (PR4), thaumatin (PR5)-like protein, laccase, mandelonitrile lyase and cyanogenic beta-glucosidase were also hig…
674,SRR1603712,Transcriptome changes associated with apple (Malus domestica) root defense response during Pythium ultimum infection,GSM1519663: 48M	Malus domestica	RNA-Seq,"RNA-Seq based transcriptome profiling were performed on these samples with a minimum of 20 million reads per sample	read mapping, transcript discovery and differentially expressed gene (DEG) identification were carried out using CLC Genomics Workbench software suit, followed by Gene Ontology and pathway analyses. The highest defense response occurred at 48 hpi based on the number of the identified DEGs along the infection process. Transcriptomic changes related to oxido-reduction balance, trans-membrane traffi…	DEGs encoding enzymes in several biosynthesis pathways of secondary metabolisms and cell wall modification proteins are among the consistently up-regulated in the later stages. DEGs encoding defense and stress related protein such as wall-associated receptor kinase (WAK), endochitinase (PR4), thaumatin (PR5)-like protein, laccase, mandelonitrile lyase and cyanogenic beta-glucosidase were also hig…
675,SRR1603751,Transcriptome changes associated with apple (Malus domestica) root defense response during Pythium ultimum infection,GSM1519669: 24P	Malus domestica	RNA-Seq,"RNA-Seq based transcriptome profiling were performed on these samples with a minimum of 20 million reads per sample	read mapping, transcript discovery and differentially expressed gene (DEG) identification were carried out using CLC Genomics Workbench software suit, followed by Gene Ontology and pathway analyses. The highest defense response occurred at 48 hpi based on the number of the identified DEGs along the infection process. Transcriptomic changes related to oxido-reduction balance, trans-membrane traffi…	DEGs encoding enzymes in several biosynthesis pathways of secondary metabolisms and cell wall modification proteins are among the consistently up-regulated in the later stages. DEGs encoding defense and stress related protein such as wall-associated receptor kinase (WAK), endochitinase (PR4), thaumatin (PR5)-like protein, laccase, mandelonitrile lyase and cyanogenic beta-glucosidase were also hig…
676,SRR1603727,Transcriptome changes associated with apple (Malus domestica) root defense response during Pythium ultimum infection,GSM1519666: 1P	Malus domestica	RNA-Seq,"RNA-Seq based transcriptome profiling were performed on these samples with a minimum of 20 million reads per sample	read mapping, transcript discovery and differentially expressed gene (DEG) identification were carried out using CLC Genomics Workbench software suit, followed by Gene Ontology and pathway analyses. The highest defense response occurred at 48 hpi based on the number of the identified DEGs along the infection process. Transcriptomic changes related to oxido-reduction balance, trans-membrane traffi…	DEGs encoding enzymes in several biosynthesis pathways of secondary metabolisms and cell wall modification proteins are among the consistently up-regulated in the later stages. DEGs encoding defense and stress related protein such as wall-associated receptor kinase (WAK), endochitinase (PR4), thaumatin (PR5)-like protein, laccase, mandelonitrile lyase and cyanogenic beta-glucosidase were also hig…
677,SRR1603754,Transcriptome changes associated with apple (Malus domestica) root defense response during Pythium ultimum infection,GSM1519669: 24P	Malus domestica	RNA-Seq,"RNA-Seq based transcriptome profiling were performed on these samples with a minimum of 20 million reads per sample	read mapping, transcript discovery and differentially expressed gene (DEG) identification were carried out using CLC Genomics Workbench software suit, followed by Gene Ontology and pathway analyses. The highest defense response occurred at 48 hpi based on the number of the identified DEGs along the infection process. Transcriptomic changes related to oxido-reduction balance, trans-membrane traffi…	DEGs encoding enzymes in several biosynthesis pathways of secondary metabolisms and cell wall modification proteins are among the consistently up-regulated in the later stages. DEGs encoding defense and stress related protein such as wall-associated receptor kinase (WAK), endochitinase (PR4), thaumatin (PR5)-like protein, laccase, mandelonitrile lyase and cyanogenic beta-glucosidase were also hig…
678,SRR1603736,Transcriptome changes associated with apple (Malus domestica) root defense response during Pythium ultimum infection,GSM1519667: 4P	Malus domestica	RNA-Seq,"RNA-Seq based transcriptome profiling were performed on these samples with a minimum of 20 million reads per sample	read mapping, transcript discovery and differentially expressed gene (DEG) identification were carried out using CLC Genomics Workbench software suit, followed by Gene Ontology and pathway analyses. The highest defense response occurred at 48 hpi based on the number of the identified DEGs along the infection process. Transcriptomic changes related to oxido-reduction balance, trans-membrane traffi…	DEGs encoding enzymes in several biosynthesis pathways of secondary metabolisms and cell wall modification proteins are among the consistently up-regulated in the later stages. DEGs encoding defense and stress related protein such as wall-associated receptor kinase (WAK), endochitinase (PR4), thaumatin (PR5)-like protein, laccase, mandelonitrile lyase and cyanogenic beta-glucosidase were also hig…
679,SRR1603728,Transcriptome changes associated with apple (Malus domestica) root defense response during Pythium ultimum infection,GSM1519666: 1P	Malus domestica	RNA-Seq,"RNA-Seq based transcriptome profiling were performed on these samples with a minimum of 20 million reads per sample	read mapping, transcript discovery and differentially expressed gene (DEG) identification were carried out using CLC Genomics Workbench software suit, followed by Gene Ontology and pathway analyses. The highest defense response occurred at 48 hpi based on the number of the identified DEGs along the infection process. Transcriptomic changes related to oxido-reduction balance, trans-membrane traffi…	DEGs encoding enzymes in several biosynthesis pathways of secondary metabolisms and cell wall modification proteins are among the consistently up-regulated in the later stages. DEGs encoding defense and stress related protein such as wall-associated receptor kinase (WAK), endochitinase (PR4), thaumatin (PR5)-like protein, laccase, mandelonitrile lyase and cyanogenic beta-glucosidase were also hig…
680,SRR1603686,Transcriptome changes associated with apple (Malus domestica) root defense response during Pythium ultimum infection,GSM1519660: 4M	Malus domestica	RNA-Seq,"RNA-Seq based transcriptome profiling were performed on these samples with a minimum of 20 million reads per sample	read mapping, transcript discovery and differentially expressed gene (DEG) identification were carried out using CLC Genomics Workbench software suit, followed by Gene Ontology and pathway analyses. The highest defense response occurred at 48 hpi based on the number of the identified DEGs along the infection process. Transcriptomic changes related to oxido-reduction balance, trans-membrane traffi…	DEGs encoding enzymes in several biosynthesis pathways of secondary metabolisms and cell wall modification proteins are among the consistently up-regulated in the later stages. DEGs encoding defense and stress related protein such as wall-associated receptor kinase (WAK), endochitinase (PR4), thaumatin (PR5)-like protein, laccase, mandelonitrile lyase and cyanogenic beta-glucosidase were also hig…
681,SRR1603724,Transcriptome changes associated with apple (Malus domestica) root defense response during Pythium ultimum infection,GSM1519665: 96M	Malus domestica	RNA-Seq,"RNA-Seq based transcriptome profiling were performed on these samples with a minimum of 20 million reads per sample	read mapping, transcript discovery and differentially expressed gene (DEG) identification were carried out using CLC Genomics Workbench software suit, followed by Gene Ontology and pathway analyses. The highest defense response occurred at 48 hpi based on the number of the identified DEGs along the infection process. Transcriptomic changes related to oxido-reduction balance, trans-membrane traffi…	DEGs encoding enzymes in several biosynthesis pathways of secondary metabolisms and cell wall modification proteins are among the consistently up-regulated in the later stages. DEGs encoding defense and stress related protein such as wall-associated receptor kinase (WAK), endochitinase (PR4), thaumatin (PR5)-like protein, laccase, mandelonitrile lyase and cyanogenic beta-glucosidase were also hig…
682,SRR1603719,Transcriptome changes associated with apple (Malus domestica) root defense response during Pythium ultimum infection,GSM1519664: 72M	Malus domestica	RNA-Seq,"RNA-Seq based transcriptome profiling were performed on these samples with a minimum of 20 million reads per sample	read mapping, transcript discovery and differentially expressed gene (DEG) identification were carried out using CLC Genomics Workbench software suit, followed by Gene Ontology and pathway analyses. The highest defense response occurred at 48 hpi based on the number of the identified DEGs along the infection process. Transcriptomic changes related to oxido-reduction balance, trans-membrane traffi…	DEGs encoding enzymes in several biosynthesis pathways of secondary metabolisms and cell wall modification proteins are among the consistently up-regulated in the later stages. DEGs encoding defense and stress related protein such as wall-associated receptor kinase (WAK), endochitinase (PR4), thaumatin (PR5)-like protein, laccase, mandelonitrile lyase and cyanogenic beta-glucosidase were also hig…
683,SRR1603706,Transcriptome changes associated with apple (Malus domestica) root defense response during Pythium ultimum infection,GSM1519663: 48M	Malus domestica	RNA-Seq,"RNA-Seq based transcriptome profiling were performed on these samples with a minimum of 20 million reads per sample	read mapping, transcript discovery and differentially expressed gene (DEG) identification were carried out using CLC Genomics Workbench software suit, followed by Gene Ontology and pathway analyses. The highest defense response occurred at 48 hpi based on the number of the identified DEGs along the infection process. Transcriptomic changes related to oxido-reduction balance, trans-membrane traffi…	DEGs encoding enzymes in several biosynthesis pathways of secondary metabolisms and cell wall modification proteins are among the consistently up-regulated in the later stages. DEGs encoding defense and stress related protein such as wall-associated receptor kinase (WAK), endochitinase (PR4), thaumatin (PR5)-like protein, laccase, mandelonitrile lyase and cyanogenic beta-glucosidase were also hig…
684,SRR1603714,Transcriptome changes associated with apple (Malus domestica) root defense response during Pythium ultimum infection,GSM1519664: 72M	Malus domestica	RNA-Seq,"RNA-Seq based transcriptome profiling were performed on these samples with a minimum of 20 million reads per sample	read mapping, transcript discovery and differentially expressed gene (DEG) identification were carried out using CLC Genomics Workbench software suit, followed by Gene Ontology and pathway analyses. The highest defense response occurred at 48 hpi based on the number of the identified DEGs along the infection process. Transcriptomic changes related to oxido-reduction balance, trans-membrane traffi…	DEGs encoding enzymes in several biosynthesis pathways of secondary metabolisms and cell wall modification proteins are among the consistently up-regulated in the later stages. DEGs encoding defense and stress related protein such as wall-associated receptor kinase (WAK), endochitinase (PR4), thaumatin (PR5)-like protein, laccase, mandelonitrile lyase and cyanogenic beta-glucosidase were also hig…
685,SRR1603698,Transcriptome changes associated with apple (Malus domestica) root defense response during Pythium ultimum infection,GSM1519661: 8M	Malus domestica	RNA-Seq,"RNA-Seq based transcriptome profiling were performed on these samples with a minimum of 20 million reads per sample	read mapping, transcript discovery and differentially expressed gene (DEG) identification were carried out using CLC Genomics Workbench software suit, followed by Gene Ontology and pathway analyses. The highest defense response occurred at 48 hpi based on the number of the identified DEGs along the infection process. Transcriptomic changes related to oxido-reduction balance, trans-membrane traffi…	DEGs encoding enzymes in several biosynthesis pathways of secondary metabolisms and cell wall modification proteins are among the consistently up-regulated in the later stages. DEGs encoding defense and stress related protein such as wall-associated receptor kinase (WAK), endochitinase (PR4), thaumatin (PR5)-like protein, laccase, mandelonitrile lyase and cyanogenic beta-glucosidase were also hig…
686,SRR1603687,Transcriptome changes associated with apple (Malus domestica) root defense response during Pythium ultimum infection,GSM1519660: 4M	Malus domestica	RNA-Seq,"RNA-Seq based transcriptome profiling were performed on these samples with a minimum of 20 million reads per sample	read mapping, transcript discovery and differentially expressed gene (DEG) identification were carried out using CLC Genomics Workbench software suit, followed by Gene Ontology and pathway analyses. The highest defense response occurred at 48 hpi based on the number of the identified DEGs along the infection process. Transcriptomic changes related to oxido-reduction balance, trans-membrane traffi…	DEGs encoding enzymes in several biosynthesis pathways of secondary metabolisms and cell wall modification proteins are among the consistently up-regulated in the later stages. DEGs encoding defense and stress related protein such as wall-associated receptor kinase (WAK), endochitinase (PR4), thaumatin (PR5)-like protein, laccase, mandelonitrile lyase and cyanogenic beta-glucosidase were also hig…
687,SRR1603745,Transcriptome changes associated with apple (Malus domestica) root defense response during Pythium ultimum infection,GSM1519668: 8P	Malus domestica	RNA-Seq,"RNA-Seq based transcriptome profiling were performed on these samples with a minimum of 20 million reads per sample	read mapping, transcript discovery and differentially expressed gene (DEG) identification were carried out using CLC Genomics Workbench software suit, followed by Gene Ontology and pathway analyses. The highest defense response occurred at 48 hpi based on the number of the identified DEGs along the infection process. Transcriptomic changes related to oxido-reduction balance, trans-membrane traffi…	DEGs encoding enzymes in several biosynthesis pathways of secondary metabolisms and cell wall modification proteins are among the consistently up-regulated in the later stages. DEGs encoding defense and stress related protein such as wall-associated receptor kinase (WAK), endochitinase (PR4), thaumatin (PR5)-like protein, laccase, mandelonitrile lyase and cyanogenic beta-glucosidase were also hig…
688,SRR1603731,Transcriptome changes associated with apple (Malus domestica) root defense response during Pythium ultimum infection,GSM1519666: 1P	Malus domestica	RNA-Seq,"RNA-Seq based transcriptome profiling were performed on these samples with a minimum of 20 million reads per sample	read mapping, transcript discovery and differentially expressed gene (DEG) identification were carried out using CLC Genomics Workbench software suit, followed by Gene Ontology and pathway analyses. The highest defense response occurred at 48 hpi based on the number of the identified DEGs along the infection process. Transcriptomic changes related to oxido-reduction balance, trans-membrane traffi…	DEGs encoding enzymes in several biosynthesis pathways of secondary metabolisms and cell wall modification proteins are among the consistently up-regulated in the later stages. DEGs encoding defense and stress related protein such as wall-associated receptor kinase (WAK), endochitinase (PR4), thaumatin (PR5)-like protein, laccase, mandelonitrile lyase and cyanogenic beta-glucosidase were also hig…
689,SRR1603680,Transcriptome changes associated with apple (Malus domestica) root defense response during Pythium ultimum infection,GSM1519659: 1M	Malus domestica	RNA-Seq,"RNA-Seq based transcriptome profiling were performed on these samples with a minimum of 20 million reads per sample	read mapping, transcript discovery and differentially expressed gene (DEG) identification were carried out using CLC Genomics Workbench software suit, followed by Gene Ontology and pathway analyses. The highest defense response occurred at 48 hpi based on the number of the identified DEGs along the infection process. Transcriptomic changes related to oxido-reduction balance, trans-membrane traffi…	DEGs encoding enzymes in several biosynthesis pathways of secondary metabolisms and cell wall modification proteins are among the consistently up-regulated in the later stages. DEGs encoding defense and stress related protein such as wall-associated receptor kinase (WAK), endochitinase (PR4), thaumatin (PR5)-like protein, laccase, mandelonitrile lyase and cyanogenic beta-glucosidase were also hig…
690,SRR1603725,Transcriptome changes associated with apple (Malus domestica) root defense response during Pythium ultimum infection,GSM1519665: 96M	Malus domestica	RNA-Seq,"RNA-Seq based transcriptome profiling were performed on these samples with a minimum of 20 million reads per sample	read mapping, transcript discovery and differentially expressed gene (DEG) identification were carried out using CLC Genomics Workbench software suit, followed by Gene Ontology and pathway analyses. The highest defense response occurred at 48 hpi based on the number of the identified DEGs along the infection process. Transcriptomic changes related to oxido-reduction balance, trans-membrane traffi…	DEGs encoding enzymes in several biosynthesis pathways of secondary metabolisms and cell wall modification proteins are among the consistently up-regulated in the later stages. DEGs encoding defense and stress related protein such as wall-associated receptor kinase (WAK), endochitinase (PR4), thaumatin (PR5)-like protein, laccase, mandelonitrile lyase and cyanogenic beta-glucosidase were also hig…
691,SRR1603737,Transcriptome changes associated with apple (Malus domestica) root defense response during Pythium ultimum infection,GSM1519667: 4P	Malus domestica	RNA-Seq,"RNA-Seq based transcriptome profiling were performed on these samples with a minimum of 20 million reads per sample	read mapping, transcript discovery and differentially expressed gene (DEG) identification were carried out using CLC Genomics Workbench software suit, followed by Gene Ontology and pathway analyses. The highest defense response occurred at 48 hpi based on the number of the identified DEGs along the infection process. Transcriptomic changes related to oxido-reduction balance, trans-membrane traffi…	DEGs encoding enzymes in several biosynthesis pathways of secondary metabolisms and cell wall modification proteins are among the consistently up-regulated in the later stages. DEGs encoding defense and stress related protein such as wall-associated receptor kinase (WAK), endochitinase (PR4), thaumatin (PR5)-like protein, laccase, mandelonitrile lyase and cyanogenic beta-glucosidase were also hig…
692,SRR1603730,Transcriptome changes associated with apple (Malus domestica) root defense response during Pythium ultimum infection,GSM1519666: 1P	Malus domestica	RNA-Seq,"RNA-Seq based transcriptome profiling were performed on these samples with a minimum of 20 million reads per sample	read mapping, transcript discovery and differentially expressed gene (DEG) identification were carried out using CLC Genomics Workbench software suit, followed by Gene Ontology and pathway analyses. The highest defense response occurred at 48 hpi based on the number of the identified DEGs along the infection process. Transcriptomic changes related to oxido-reduction balance, trans-membrane traffi…	DEGs encoding enzymes in several biosynthesis pathways of secondary metabolisms and cell wall modification proteins are among the consistently up-regulated in the later stages. DEGs encoding defense and stress related protein such as wall-associated receptor kinase (WAK), endochitinase (PR4), thaumatin (PR5)-like protein, laccase, mandelonitrile lyase and cyanogenic beta-glucosidase were also hig…
693,SRR1603694,Transcriptome changes associated with apple (Malus domestica) root defense response during Pythium ultimum infection,GSM1519661: 8M	Malus domestica	RNA-Seq,"RNA-Seq based transcriptome profiling were performed on these samples with a minimum of 20 million reads per sample	read mapping, transcript discovery and differentially expressed gene (DEG) identification were carried out using CLC Genomics Workbench software suit, followed by Gene Ontology and pathway analyses. The highest defense response occurred at 48 hpi based on the number of the identified DEGs along the infection process. Transcriptomic changes related to oxido-reduction balance, trans-membrane traffi…	DEGs encoding enzymes in several biosynthesis pathways of secondary metabolisms and cell wall modification proteins are among the consistently up-regulated in the later stages. DEGs encoding defense and stress related protein such as wall-associated receptor kinase (WAK), endochitinase (PR4), thaumatin (PR5)-like protein, laccase, mandelonitrile lyase and cyanogenic beta-glucosidase were also hig…
694,SRR1603695,Transcriptome changes associated with apple (Malus domestica) root defense response during Pythium ultimum infection,GSM1519661: 8M	Malus domestica	RNA-Seq,"RNA-Seq based transcriptome profiling were performed on these samples with a minimum of 20 million reads per sample	read mapping, transcript discovery and differentially expressed gene (DEG) identification were carried out using CLC Genomics Workbench software suit, followed by Gene Ontology and pathway analyses. The highest defense response occurred at 48 hpi based on the number of the identified DEGs along the infection process. Transcriptomic changes related to oxido-reduction balance, trans-membrane traffi…	DEGs encoding enzymes in several biosynthesis pathways of secondary metabolisms and cell wall modification proteins are among the consistently up-regulated in the later stages. DEGs encoding defense and stress related protein such as wall-associated receptor kinase (WAK), endochitinase (PR4), thaumatin (PR5)-like protein, laccase, mandelonitrile lyase and cyanogenic beta-glucosidase were also hig…
695,SRR1603677,Transcriptome changes associated with apple (Malus domestica) root defense response during Pythium ultimum infection,GSM1519658: 0T	Malus domestica	RNA-Seq,"RNA-Seq based transcriptome profiling were performed on these samples with a minimum of 20 million reads per sample	read mapping, transcript discovery and differentially expressed gene (DEG) identification were carried out using CLC Genomics Workbench software suit, followed by Gene Ontology and pathway analyses. The highest defense response occurred at 48 hpi based on the number of the identified DEGs along the infection process. Transcriptomic changes related to oxido-reduction balance, trans-membrane traffi…	DEGs encoding enzymes in several biosynthesis pathways of secondary metabolisms and cell wall modification proteins are among the consistently up-regulated in the later stages. DEGs encoding defense and stress related protein such as wall-associated receptor kinase (WAK), endochitinase (PR4), thaumatin (PR5)-like protein, laccase, mandelonitrile lyase and cyanogenic beta-glucosidase were also hig…
696,SRR1603718,Transcriptome changes associated with apple (Malus domestica) root defense response during Pythium ultimum infection,GSM1519664: 72M	Malus domestica	RNA-Seq,"RNA-Seq based transcriptome profiling were performed on these samples with a minimum of 20 million reads per sample	read mapping, transcript discovery and differentially expressed gene (DEG) identification were carried out using CLC Genomics Workbench software suit, followed by Gene Ontology and pathway analyses. The highest defense response occurred at 48 hpi based on the number of the identified DEGs along the infection process. Transcriptomic changes related to oxido-reduction balance, trans-membrane traffi…	DEGs encoding enzymes in several biosynthesis pathways of secondary metabolisms and cell wall modification proteins are among the consistently up-regulated in the later stages. DEGs encoding defense and stress related protein such as wall-associated receptor kinase (WAK), endochitinase (PR4), thaumatin (PR5)-like protein, laccase, mandelonitrile lyase and cyanogenic beta-glucosidase were also hig…
697,SRR1603678,Transcriptome changes associated with apple (Malus domestica) root defense response during Pythium ultimum infection,GSM1519658: 0T	Malus domestica	RNA-Seq,"RNA-Seq based transcriptome profiling were performed on these samples with a minimum of 20 million reads per sample	read mapping, transcript discovery and differentially expressed gene (DEG) identification were carried out using CLC Genomics Workbench software suit, followed by Gene Ontology and pathway analyses. The highest defense response occurred at 48 hpi based on the number of the identified DEGs along the infection process. Transcriptomic changes related to oxido-reduction balance, trans-membrane traffi…	DEGs encoding enzymes in several biosynthesis pathways of secondary metabolisms and cell wall modification proteins are among the consistently up-regulated in the later stages. DEGs encoding defense and stress related protein such as wall-associated receptor kinase (WAK), endochitinase (PR4), thaumatin (PR5)-like protein, laccase, mandelonitrile lyase and cyanogenic beta-glucosidase were also hig…
698,SRR1603674,Transcriptome changes associated with apple (Malus domestica) root defense response during Pythium ultimum infection,GSM1519658: 0T	Malus domestica	RNA-Seq,"RNA-Seq based transcriptome profiling were performed on these samples with a minimum of 20 million reads per sample	read mapping, transcript discovery and differentially expressed gene (DEG) identification were carried out using CLC Genomics Workbench software suit, followed by Gene Ontology and pathway analyses. The highest defense response occurred at 48 hpi based on the number of the identified DEGs along the infection process. Transcriptomic changes related to oxido-reduction balance, trans-membrane traffi…	DEGs encoding enzymes in several biosynthesis pathways of secondary metabolisms and cell wall modification proteins are among the consistently up-regulated in the later stages. DEGs encoding defense and stress related protein such as wall-associated receptor kinase (WAK), endochitinase (PR4), thaumatin (PR5)-like protein, laccase, mandelonitrile lyase and cyanogenic beta-glucosidase were also hig…
699,SRR1603710,Transcriptome changes associated with apple (Malus domestica) root defense response during Pythium ultimum infection,GSM1519663: 48M	Malus domestica	RNA-Seq,"RNA-Seq based transcriptome profiling were performed on these samples with a minimum of 20 million reads per sample	read mapping, transcript discovery and differentially expressed gene (DEG) identification were carried out using CLC Genomics Workbench software suit, followed by Gene Ontology and pathway analyses. The highest defense response occurred at 48 hpi based on the number of the identified DEGs along the infection process. Transcriptomic changes related to oxido-reduction balance, trans-membrane traffi…	DEGs encoding enzymes in several biosynthesis pathways of secondary metabolisms and cell wall modification proteins are among the consistently up-regulated in the later stages. DEGs encoding defense and stress related protein such as wall-associated receptor kinase (WAK), endochitinase (PR4), thaumatin (PR5)-like protein, laccase, mandelonitrile lyase and cyanogenic beta-glucosidase were also hig…
700,SRR1603713,Transcriptome changes associated with apple (Malus domestica) root defense response during Pythium ultimum infection,GSM1519663: 48M	Malus domestica	RNA-Seq,"RNA-Seq based transcriptome profiling were performed on these samples with a minimum of 20 million reads per sample	read mapping, transcript discovery and differentially expressed gene (DEG) identification were carried out using CLC Genomics Workbench software suit, followed by Gene Ontology and pathway analyses. The highest defense response occurred at 48 hpi based on the number of the identified DEGs along the infection process. Transcriptomic changes related to oxido-reduction balance, trans-membrane traffi…	DEGs encoding enzymes in several biosynthesis pathways of secondary metabolisms and cell wall modification proteins are among the consistently up-regulated in the later stages. DEGs encoding defense and stress related protein such as wall-associated receptor kinase (WAK), endochitinase (PR4), thaumatin (PR5)-like protein, laccase, mandelonitrile lyase and cyanogenic beta-glucosidase were also hig…
701,SRR1603741,Transcriptome changes associated with apple (Malus domestica) root defense response during Pythium ultimum infection,GSM1519668: 8P	Malus domestica	RNA-Seq,"RNA-Seq based transcriptome profiling were performed on these samples with a minimum of 20 million reads per sample	read mapping, transcript discovery and differentially expressed gene (DEG) identification were carried out using CLC Genomics Workbench software suit, followed by Gene Ontology and pathway analyses. The highest defense response occurred at 48 hpi based on the number of the identified DEGs along the infection process. Transcriptomic changes related to oxido-reduction balance, trans-membrane traffi…	DEGs encoding enzymes in several biosynthesis pathways of secondary metabolisms and cell wall modification proteins are among the consistently up-regulated in the later stages. DEGs encoding defense and stress related protein such as wall-associated receptor kinase (WAK), endochitinase (PR4), thaumatin (PR5)-like protein, laccase, mandelonitrile lyase and cyanogenic beta-glucosidase were also hig…
702,SRR1603705,Transcriptome changes associated with apple (Malus domestica) root defense response during Pythium ultimum infection,GSM1519662: 24M	Malus domestica	RNA-Seq,"RNA-Seq based transcriptome profiling were performed on these samples with a minimum of 20 million reads per sample	read mapping, transcript discovery and differentially expressed gene (DEG) identification were carried out using CLC Genomics Workbench software suit, followed by Gene Ontology and pathway analyses. The highest defense response occurred at 48 hpi based on the number of the identified DEGs along the infection process. Transcriptomic changes related to oxido-reduction balance, trans-membrane traffi…	DEGs encoding enzymes in several biosynthesis pathways of secondary metabolisms and cell wall modification proteins are among the consistently up-regulated in the later stages. DEGs encoding defense and stress related protein such as wall-associated receptor kinase (WAK), endochitinase (PR4), thaumatin (PR5)-like protein, laccase, mandelonitrile lyase and cyanogenic beta-glucosidase were also hig…
703,SRR1603739,Transcriptome changes associated with apple (Malus domestica) root defense response during Pythium ultimum infection,GSM1519667: 4P	Malus domestica	RNA-Seq,"RNA-Seq based transcriptome profiling were performed on these samples with a minimum of 20 million reads per sample	read mapping, transcript discovery and differentially expressed gene (DEG) identification were carried out using CLC Genomics Workbench software suit, followed by Gene Ontology and pathway analyses. The highest defense response occurred at 48 hpi based on the number of the identified DEGs along the infection process. Transcriptomic changes related to oxido-reduction balance, trans-membrane traffi…	DEGs encoding enzymes in several biosynthesis pathways of secondary metabolisms and cell wall modification proteins are among the consistently up-regulated in the later stages. DEGs encoding defense and stress related protein such as wall-associated receptor kinase (WAK), endochitinase (PR4), thaumatin (PR5)-like protein, laccase, mandelonitrile lyase and cyanogenic beta-glucosidase were also hig…
704,SRR1603707,Transcriptome changes associated with apple (Malus domestica) root defense response during Pythium ultimum infection,GSM1519663: 48M	Malus domestica	RNA-Seq,"RNA-Seq based transcriptome profiling were performed on these samples with a minimum of 20 million reads per sample	read mapping, transcript discovery and differentially expressed gene (DEG) identification were carried out using CLC Genomics Workbench software suit, followed by Gene Ontology and pathway analyses. The highest defense response occurred at 48 hpi based on the number of the identified DEGs along the infection process. Transcriptomic changes related to oxido-reduction balance, trans-membrane traffi…	DEGs encoding enzymes in several biosynthesis pathways of secondary metabolisms and cell wall modification proteins are among the consistently up-regulated in the later stages. DEGs encoding defense and stress related protein such as wall-associated receptor kinase (WAK), endochitinase (PR4), thaumatin (PR5)-like protein, laccase, mandelonitrile lyase and cyanogenic beta-glucosidase were also hig…
705,SRR1603762,Transcriptome changes associated with apple (Malus domestica) root defense response during Pythium ultimum infection,GSM1519671: 72P	Malus domestica	RNA-Seq,"RNA-Seq based transcriptome profiling were performed on these samples with a minimum of 20 million reads per sample	read mapping, transcript discovery and differentially expressed gene (DEG) identification were carried out using CLC Genomics Workbench software suit, followed by Gene Ontology and pathway analyses. The highest defense response occurred at 48 hpi based on the number of the identified DEGs along the infection process. Transcriptomic changes related to oxido-reduction balance, trans-membrane traffi…	DEGs encoding enzymes in several biosynthesis pathways of secondary metabolisms and cell wall modification proteins are among the consistently up-regulated in the later stages. DEGs encoding defense and stress related protein such as wall-associated receptor kinase (WAK), endochitinase (PR4), thaumatin (PR5)-like protein, laccase, mandelonitrile lyase and cyanogenic beta-glucosidase were also hig…
706,SRR1603744,Transcriptome changes associated with apple (Malus domestica) root defense response during Pythium ultimum infection,GSM1519668: 8P	Malus domestica	RNA-Seq,"RNA-Seq based transcriptome profiling were performed on these samples with a minimum of 20 million reads per sample	read mapping, transcript discovery and differentially expressed gene (DEG) identification were carried out using CLC Genomics Workbench software suit, followed by Gene Ontology and pathway analyses. The highest defense response occurred at 48 hpi based on the number of the identified DEGs along the infection process. Transcriptomic changes related to oxido-reduction balance, trans-membrane traffi…	DEGs encoding enzymes in several biosynthesis pathways of secondary metabolisms and cell wall modification proteins are among the consistently up-regulated in the later stages. DEGs encoding defense and stress related protein such as wall-associated receptor kinase (WAK), endochitinase (PR4), thaumatin (PR5)-like protein, laccase, mandelonitrile lyase and cyanogenic beta-glucosidase were also hig…
707,SRR1603717,Transcriptome changes associated with apple (Malus domestica) root defense response during Pythium ultimum infection,GSM1519664: 72M	Malus domestica	RNA-Seq,"RNA-Seq based transcriptome profiling were performed on these samples with a minimum of 20 million reads per sample	read mapping, transcript discovery and differentially expressed gene (DEG) identification were carried out using CLC Genomics Workbench software suit, followed by Gene Ontology and pathway analyses. The highest defense response occurred at 48 hpi based on the number of the identified DEGs along the infection process. Transcriptomic changes related to oxido-reduction balance, trans-membrane traffi…	DEGs encoding enzymes in several biosynthesis pathways of secondary metabolisms and cell wall modification proteins are among the consistently up-regulated in the later stages. DEGs encoding defense and stress related protein such as wall-associated receptor kinase (WAK), endochitinase (PR4), thaumatin (PR5)-like protein, laccase, mandelonitrile lyase and cyanogenic beta-glucosidase were also hig…
708,SRR1603676,Transcriptome changes associated with apple (Malus domestica) root defense response during Pythium ultimum infection,GSM1519658: 0T	Malus domestica	RNA-Seq,"RNA-Seq based transcriptome profiling were performed on these samples with a minimum of 20 million reads per sample	read mapping, transcript discovery and differentially expressed gene (DEG) identification were carried out using CLC Genomics Workbench software suit, followed by Gene Ontology and pathway analyses. The highest defense response occurred at 48 hpi based on the number of the identified DEGs along the infection process. Transcriptomic changes related to oxido-reduction balance, trans-membrane traffi…	DEGs encoding enzymes in several biosynthesis pathways of secondary metabolisms and cell wall modification proteins are among the consistently up-regulated in the later stages. DEGs encoding defense and stress related protein such as wall-associated receptor kinase (WAK), endochitinase (PR4), thaumatin (PR5)-like protein, laccase, mandelonitrile lyase and cyanogenic beta-glucosidase were also hig…
709,SRR1603715,Transcriptome changes associated with apple (Malus domestica) root defense response during Pythium ultimum infection,GSM1519664: 72M	Malus domestica	RNA-Seq,"RNA-Seq based transcriptome profiling were performed on these samples with a minimum of 20 million reads per sample	read mapping, transcript discovery and differentially expressed gene (DEG) identification were carried out using CLC Genomics Workbench software suit, followed by Gene Ontology and pathway analyses. The highest defense response occurred at 48 hpi based on the number of the identified DEGs along the infection process. Transcriptomic changes related to oxido-reduction balance, trans-membrane traffi…	DEGs encoding enzymes in several biosynthesis pathways of secondary metabolisms and cell wall modification proteins are among the consistently up-regulated in the later stages. DEGs encoding defense and stress related protein such as wall-associated receptor kinase (WAK), endochitinase (PR4), thaumatin (PR5)-like protein, laccase, mandelonitrile lyase and cyanogenic beta-glucosidase were also hig…
710,SRR1603734,Transcriptome changes associated with apple (Malus domestica) root defense response during Pythium ultimum infection,GSM1519667: 4P	Malus domestica	RNA-Seq,"RNA-Seq based transcriptome profiling were performed on these samples with a minimum of 20 million reads per sample	read mapping, transcript discovery and differentially expressed gene (DEG) identification were carried out using CLC Genomics Workbench software suit, followed by Gene Ontology and pathway analyses. The highest defense response occurred at 48 hpi based on the number of the identified DEGs along the infection process. Transcriptomic changes related to oxido-reduction balance, trans-membrane traffi…	DEGs encoding enzymes in several biosynthesis pathways of secondary metabolisms and cell wall modification proteins are among the consistently up-regulated in the later stages. DEGs encoding defense and stress related protein such as wall-associated receptor kinase (WAK), endochitinase (PR4), thaumatin (PR5)-like protein, laccase, mandelonitrile lyase and cyanogenic beta-glucosidase were also hig…
711,SRR1603673,Transcriptome changes associated with apple (Malus domestica) root defense response during Pythium ultimum infection,GSM1519658: 0T	Malus domestica	RNA-Seq,"RNA-Seq based transcriptome profiling were performed on these samples with a minimum of 20 million reads per sample	read mapping, transcript discovery and differentially expressed gene (DEG) identification were carried out using CLC Genomics Workbench software suit, followed by Gene Ontology and pathway analyses. The highest defense response occurred at 48 hpi based on the number of the identified DEGs along the infection process. Transcriptomic changes related to oxido-reduction balance, trans-membrane traffi…	DEGs encoding enzymes in several biosynthesis pathways of secondary metabolisms and cell wall modification proteins are among the consistently up-regulated in the later stages. DEGs encoding defense and stress related protein such as wall-associated receptor kinase (WAK), endochitinase (PR4), thaumatin (PR5)-like protein, laccase, mandelonitrile lyase and cyanogenic beta-glucosidase were also hig…
712,SRR1603696,Transcriptome changes associated with apple (Malus domestica) root defense response during Pythium ultimum infection,GSM1519661: 8M	Malus domestica	RNA-Seq,"RNA-Seq based transcriptome profiling were performed on these samples with a minimum of 20 million reads per sample	read mapping, transcript discovery and differentially expressed gene (DEG) identification were carried out using CLC Genomics Workbench software suit, followed by Gene Ontology and pathway analyses. The highest defense response occurred at 48 hpi based on the number of the identified DEGs along the infection process. Transcriptomic changes related to oxido-reduction balance, trans-membrane traffi…	DEGs encoding enzymes in several biosynthesis pathways of secondary metabolisms and cell wall modification proteins are among the consistently up-regulated in the later stages. DEGs encoding defense and stress related protein such as wall-associated receptor kinase (WAK), endochitinase (PR4), thaumatin (PR5)-like protein, laccase, mandelonitrile lyase and cyanogenic beta-glucosidase were also hig…
713,SRR1603765,Transcriptome changes associated with apple (Malus domestica) root defense response during Pythium ultimum infection,GSM1519671: 72P	Malus domestica	RNA-Seq,"RNA-Seq based transcriptome profiling were performed on these samples with a minimum of 20 million reads per sample	read mapping, transcript discovery and differentially expressed gene (DEG) identification were carried out using CLC Genomics Workbench software suit, followed by Gene Ontology and pathway analyses. The highest defense response occurred at 48 hpi based on the number of the identified DEGs along the infection process. Transcriptomic changes related to oxido-reduction balance, trans-membrane traffi…	DEGs encoding enzymes in several biosynthesis pathways of secondary metabolisms and cell wall modification proteins are among the consistently up-regulated in the later stages. DEGs encoding defense and stress related protein such as wall-associated receptor kinase (WAK), endochitinase (PR4), thaumatin (PR5)-like protein, laccase, mandelonitrile lyase and cyanogenic beta-glucosidase were also hig…
714,SRR1603756,Transcriptome changes associated with apple (Malus domestica) root defense response during Pythium ultimum infection,GSM1519670: 48P	Malus domestica	RNA-Seq,"RNA-Seq based transcriptome profiling were performed on these samples with a minimum of 20 million reads per sample	read mapping, transcript discovery and differentially expressed gene (DEG) identification were carried out using CLC Genomics Workbench software suit, followed by Gene Ontology and pathway analyses. The highest defense response occurred at 48 hpi based on the number of the identified DEGs along the infection process. Transcriptomic changes related to oxido-reduction balance, trans-membrane traffi…	DEGs encoding enzymes in several biosynthesis pathways of secondary metabolisms and cell wall modification proteins are among the consistently up-regulated in the later stages. DEGs encoding defense and stress related protein such as wall-associated receptor kinase (WAK), endochitinase (PR4), thaumatin (PR5)-like protein, laccase, mandelonitrile lyase and cyanogenic beta-glucosidase were also hig…
715,SRR1603697,Transcriptome changes associated with apple (Malus domestica) root defense response during Pythium ultimum infection,GSM1519661: 8M	Malus domestica	RNA-Seq,"RNA-Seq based transcriptome profiling were performed on these samples with a minimum of 20 million reads per sample	read mapping, transcript discovery and differentially expressed gene (DEG) identification were carried out using CLC Genomics Workbench software suit, followed by Gene Ontology and pathway analyses. The highest defense response occurred at 48 hpi based on the number of the identified DEGs along the infection process. Transcriptomic changes related to oxido-reduction balance, trans-membrane traffi…	DEGs encoding enzymes in several biosynthesis pathways of secondary metabolisms and cell wall modification proteins are among the consistently up-regulated in the later stages. DEGs encoding defense and stress related protein such as wall-associated receptor kinase (WAK), endochitinase (PR4), thaumatin (PR5)-like protein, laccase, mandelonitrile lyase and cyanogenic beta-glucosidase were also hig…
716,SRR1603679,Transcriptome changes associated with apple (Malus domestica) root defense response during Pythium ultimum infection,GSM1519659: 1M	Malus domestica	RNA-Seq,"RNA-Seq based transcriptome profiling were performed on these samples with a minimum of 20 million reads per sample	read mapping, transcript discovery and differentially expressed gene (DEG) identification were carried out using CLC Genomics Workbench software suit, followed by Gene Ontology and pathway analyses. The highest defense response occurred at 48 hpi based on the number of the identified DEGs along the infection process. Transcriptomic changes related to oxido-reduction balance, trans-membrane traffi…	DEGs encoding enzymes in several biosynthesis pathways of secondary metabolisms and cell wall modification proteins are among the consistently up-regulated in the later stages. DEGs encoding defense and stress related protein such as wall-associated receptor kinase (WAK), endochitinase (PR4), thaumatin (PR5)-like protein, laccase, mandelonitrile lyase and cyanogenic beta-glucosidase were also hig…
717,SRR1603743,Transcriptome changes associated with apple (Malus domestica) root defense response during Pythium ultimum infection,GSM1519668: 8P	Malus domestica	RNA-Seq,"RNA-Seq based transcriptome profiling were performed on these samples with a minimum of 20 million reads per sample	read mapping, transcript discovery and differentially expressed gene (DEG) identification were carried out using CLC Genomics Workbench software suit, followed by Gene Ontology and pathway analyses. The highest defense response occurred at 48 hpi based on the number of the identified DEGs along the infection process. Transcriptomic changes related to oxido-reduction balance, trans-membrane traffi…	DEGs encoding enzymes in several biosynthesis pathways of secondary metabolisms and cell wall modification proteins are among the consistently up-regulated in the later stages. DEGs encoding defense and stress related protein such as wall-associated receptor kinase (WAK), endochitinase (PR4), thaumatin (PR5)-like protein, laccase, mandelonitrile lyase and cyanogenic beta-glucosidase were also hig…
718,SRR1603729,Transcriptome changes associated with apple (Malus domestica) root defense response during Pythium ultimum infection,GSM1519666: 1P	Malus domestica	RNA-Seq,"RNA-Seq based transcriptome profiling were performed on these samples with a minimum of 20 million reads per sample	read mapping, transcript discovery and differentially expressed gene (DEG) identification were carried out using CLC Genomics Workbench software suit, followed by Gene Ontology and pathway analyses. The highest defense response occurred at 48 hpi based on the number of the identified DEGs along the infection process. Transcriptomic changes related to oxido-reduction balance, trans-membrane traffi…	DEGs encoding enzymes in several biosynthesis pathways of secondary metabolisms and cell wall modification proteins are among the consistently up-regulated in the later stages. DEGs encoding defense and stress related protein such as wall-associated receptor kinase (WAK), endochitinase (PR4), thaumatin (PR5)-like protein, laccase, mandelonitrile lyase and cyanogenic beta-glucosidase were also hig…
719,SRR1603759,Transcriptome changes associated with apple (Malus domestica) root defense response during Pythium ultimum infection,GSM1519670: 48P	Malus domestica	RNA-Seq,"RNA-Seq based transcriptome profiling were performed on these samples with a minimum of 20 million reads per sample	read mapping, transcript discovery and differentially expressed gene (DEG) identification were carried out using CLC Genomics Workbench software suit, followed by Gene Ontology and pathway analyses. The highest defense response occurred at 48 hpi based on the number of the identified DEGs along the infection process. Transcriptomic changes related to oxido-reduction balance, trans-membrane traffi…	DEGs encoding enzymes in several biosynthesis pathways of secondary metabolisms and cell wall modification proteins are among the consistently up-regulated in the later stages. DEGs encoding defense and stress related protein such as wall-associated receptor kinase (WAK), endochitinase (PR4), thaumatin (PR5)-like protein, laccase, mandelonitrile lyase and cyanogenic beta-glucosidase were also hig…
720,SRR1603768,Transcriptome changes associated with apple (Malus domestica) root defense response during Pythium ultimum infection,GSM1519672: 96P	Malus domestica	RNA-Seq,"RNA-Seq based transcriptome profiling were performed on these samples with a minimum of 20 million reads per sample	read mapping, transcript discovery and differentially expressed gene (DEG) identification were carried out using CLC Genomics Workbench software suit, followed by Gene Ontology and pathway analyses. The highest defense response occurred at 48 hpi based on the number of the identified DEGs along the infection process. Transcriptomic changes related to oxido-reduction balance, trans-membrane traffi…	DEGs encoding enzymes in several biosynthesis pathways of secondary metabolisms and cell wall modification proteins are among the consistently up-regulated in the later stages. DEGs encoding defense and stress related protein such as wall-associated receptor kinase (WAK), endochitinase (PR4), thaumatin (PR5)-like protein, laccase, mandelonitrile lyase and cyanogenic beta-glucosidase were also hig…
721,SRR1603760,Transcriptome changes associated with apple (Malus domestica) root defense response during Pythium ultimum infection,GSM1519671: 72P	Malus domestica	RNA-Seq,"RNA-Seq based transcriptome profiling were performed on these samples with a minimum of 20 million reads per sample	read mapping, transcript discovery and differentially expressed gene (DEG) identification were carried out using CLC Genomics Workbench software suit, followed by Gene Ontology and pathway analyses. The highest defense response occurred at 48 hpi based on the number of the identified DEGs along the infection process. Transcriptomic changes related to oxido-reduction balance, trans-membrane traffi…	DEGs encoding enzymes in several biosynthesis pathways of secondary metabolisms and cell wall modification proteins are among the consistently up-regulated in the later stages. DEGs encoding defense and stress related protein such as wall-associated receptor kinase (WAK), endochitinase (PR4), thaumatin (PR5)-like protein, laccase, mandelonitrile lyase and cyanogenic beta-glucosidase were also hig…
722,SRR1603755,Transcriptome changes associated with apple (Malus domestica) root defense response during Pythium ultimum infection,GSM1519670: 48P	Malus domestica	RNA-Seq,"RNA-Seq based transcriptome profiling were performed on these samples with a minimum of 20 million reads per sample	read mapping, transcript discovery and differentially expressed gene (DEG) identification were carried out using CLC Genomics Workbench software suit, followed by Gene Ontology and pathway analyses. The highest defense response occurred at 48 hpi based on the number of the identified DEGs along the infection process. Transcriptomic changes related to oxido-reduction balance, trans-membrane traffi…	DEGs encoding enzymes in several biosynthesis pathways of secondary metabolisms and cell wall modification proteins are among the consistently up-regulated in the later stages. DEGs encoding defense and stress related protein such as wall-associated receptor kinase (WAK), endochitinase (PR4), thaumatin (PR5)-like protein, laccase, mandelonitrile lyase and cyanogenic beta-glucosidase were also hig…
723,SRR1603689,Transcriptome changes associated with apple (Malus domestica) root defense response during Pythium ultimum infection,GSM1519660: 4M	Malus domestica	RNA-Seq,"RNA-Seq based transcriptome profiling were performed on these samples with a minimum of 20 million reads per sample	read mapping, transcript discovery and differentially expressed gene (DEG) identification were carried out using CLC Genomics Workbench software suit, followed by Gene Ontology and pathway analyses. The highest defense response occurred at 48 hpi based on the number of the identified DEGs along the infection process. Transcriptomic changes related to oxido-reduction balance, trans-membrane traffi…	DEGs encoding enzymes in several biosynthesis pathways of secondary metabolisms and cell wall modification proteins are among the consistently up-regulated in the later stages. DEGs encoding defense and stress related protein such as wall-associated receptor kinase (WAK), endochitinase (PR4), thaumatin (PR5)-like protein, laccase, mandelonitrile lyase and cyanogenic beta-glucosidase were also hig…
724,SRR1603771,Transcriptome changes associated with apple (Malus domestica) root defense response during Pythium ultimum infection,GSM1519672: 96P	Malus domestica	RNA-Seq,"RNA-Seq based transcriptome profiling were performed on these samples with a minimum of 20 million reads per sample	read mapping, transcript discovery and differentially expressed gene (DEG) identification were carried out using CLC Genomics Workbench software suit, followed by Gene Ontology and pathway analyses. The highest defense response occurred at 48 hpi based on the number of the identified DEGs along the infection process. Transcriptomic changes related to oxido-reduction balance, trans-membrane traffi…	DEGs encoding enzymes in several biosynthesis pathways of secondary metabolisms and cell wall modification proteins are among the consistently up-regulated in the later stages. DEGs encoding defense and stress related protein such as wall-associated receptor kinase (WAK), endochitinase (PR4), thaumatin (PR5)-like protein, laccase, mandelonitrile lyase and cyanogenic beta-glucosidase were also hig…
725,SRR1603708,Transcriptome changes associated with apple (Malus domestica) root defense response during Pythium ultimum infection,GSM1519663: 48M	Malus domestica	RNA-Seq,"RNA-Seq based transcriptome profiling were performed on these samples with a minimum of 20 million reads per sample	read mapping, transcript discovery and differentially expressed gene (DEG) identification were carried out using CLC Genomics Workbench software suit, followed by Gene Ontology and pathway analyses. The highest defense response occurred at 48 hpi based on the number of the identified DEGs along the infection process. Transcriptomic changes related to oxido-reduction balance, trans-membrane traffi…	DEGs encoding enzymes in several biosynthesis pathways of secondary metabolisms and cell wall modification proteins are among the consistently up-regulated in the later stages. DEGs encoding defense and stress related protein such as wall-associated receptor kinase (WAK), endochitinase (PR4), thaumatin (PR5)-like protein, laccase, mandelonitrile lyase and cyanogenic beta-glucosidase were also hig…
726,SRR1603767,Transcriptome changes associated with apple (Malus domestica) root defense response during Pythium ultimum infection,GSM1519672: 96P	Malus domestica	RNA-Seq,"RNA-Seq based transcriptome profiling were performed on these samples with a minimum of 20 million reads per sample	read mapping, transcript discovery and differentially expressed gene (DEG) identification were carried out using CLC Genomics Workbench software suit, followed by Gene Ontology and pathway analyses. The highest defense response occurred at 48 hpi based on the number of the identified DEGs along the infection process. Transcriptomic changes related to oxido-reduction balance, trans-membrane traffi…	DEGs encoding enzymes in several biosynthesis pathways of secondary metabolisms and cell wall modification proteins are among the consistently up-regulated in the later stages. DEGs encoding defense and stress related protein such as wall-associated receptor kinase (WAK), endochitinase (PR4), thaumatin (PR5)-like protein, laccase, mandelonitrile lyase and cyanogenic beta-glucosidase were also hig…
727,SRR1603769,Transcriptome changes associated with apple (Malus domestica) root defense response during Pythium ultimum infection,GSM1519672: 96P	Malus domestica	RNA-Seq,"RNA-Seq based transcriptome profiling were performed on these samples with a minimum of 20 million reads per sample	read mapping, transcript discovery and differentially expressed gene (DEG) identification were carried out using CLC Genomics Workbench software suit, followed by Gene Ontology and pathway analyses. The highest defense response occurred at 48 hpi based on the number of the identified DEGs along the infection process. Transcriptomic changes related to oxido-reduction balance, trans-membrane traffi…	DEGs encoding enzymes in several biosynthesis pathways of secondary metabolisms and cell wall modification proteins are among the consistently up-regulated in the later stages. DEGs encoding defense and stress related protein such as wall-associated receptor kinase (WAK), endochitinase (PR4), thaumatin (PR5)-like protein, laccase, mandelonitrile lyase and cyanogenic beta-glucosidase were also hig…
728,SRR1603747,Transcriptome changes associated with apple (Malus domestica) root defense response during Pythium ultimum infection,GSM1519668: 8P	Malus domestica	RNA-Seq,"RNA-Seq based transcriptome profiling were performed on these samples with a minimum of 20 million reads per sample	read mapping, transcript discovery and differentially expressed gene (DEG) identification were carried out using CLC Genomics Workbench software suit, followed by Gene Ontology and pathway analyses. The highest defense response occurred at 48 hpi based on the number of the identified DEGs along the infection process. Transcriptomic changes related to oxido-reduction balance, trans-membrane traffi…	DEGs encoding enzymes in several biosynthesis pathways of secondary metabolisms and cell wall modification proteins are among the consistently up-regulated in the later stages. DEGs encoding defense and stress related protein such as wall-associated receptor kinase (WAK), endochitinase (PR4), thaumatin (PR5)-like protein, laccase, mandelonitrile lyase and cyanogenic beta-glucosidase were also hig…
729,SRR1603761,Transcriptome changes associated with apple (Malus domestica) root defense response during Pythium ultimum infection,GSM1519671: 72P	Malus domestica	RNA-Seq,"RNA-Seq based transcriptome profiling were performed on these samples with a minimum of 20 million reads per sample	read mapping, transcript discovery and differentially expressed gene (DEG) identification were carried out using CLC Genomics Workbench software suit, followed by Gene Ontology and pathway analyses. The highest defense response occurred at 48 hpi based on the number of the identified DEGs along the infection process. Transcriptomic changes related to oxido-reduction balance, trans-membrane traffi…	DEGs encoding enzymes in several biosynthesis pathways of secondary metabolisms and cell wall modification proteins are among the consistently up-regulated in the later stages. DEGs encoding defense and stress related protein such as wall-associated receptor kinase (WAK), endochitinase (PR4), thaumatin (PR5)-like protein, laccase, mandelonitrile lyase and cyanogenic beta-glucosidase were also hig…
730,SRR1603748,Transcriptome changes associated with apple (Malus domestica) root defense response during Pythium ultimum infection,GSM1519669: 24P	Malus domestica	RNA-Seq,"RNA-Seq based transcriptome profiling were performed on these samples with a minimum of 20 million reads per sample	read mapping, transcript discovery and differentially expressed gene (DEG) identification were carried out using CLC Genomics Workbench software suit, followed by Gene Ontology and pathway analyses. The highest defense response occurred at 48 hpi based on the number of the identified DEGs along the infection process. Transcriptomic changes related to oxido-reduction balance, trans-membrane traffi…	DEGs encoding enzymes in several biosynthesis pathways of secondary metabolisms and cell wall modification proteins are among the consistently up-regulated in the later stages. DEGs encoding defense and stress related protein such as wall-associated receptor kinase (WAK), endochitinase (PR4), thaumatin (PR5)-like protein, laccase, mandelonitrile lyase and cyanogenic beta-glucosidase were also hig…
731,SRR1603675,Transcriptome changes associated with apple (Malus domestica) root defense response during Pythium ultimum infection,GSM1519658: 0T	Malus domestica	RNA-Seq,"RNA-Seq based transcriptome profiling were performed on these samples with a minimum of 20 million reads per sample	read mapping, transcript discovery and differentially expressed gene (DEG) identification were carried out using CLC Genomics Workbench software suit, followed by Gene Ontology and pathway analyses. The highest defense response occurred at 48 hpi based on the number of the identified DEGs along the infection process. Transcriptomic changes related to oxido-reduction balance, trans-membrane traffi…	DEGs encoding enzymes in several biosynthesis pathways of secondary metabolisms and cell wall modification proteins are among the consistently up-regulated in the later stages. DEGs encoding defense and stress related protein such as wall-associated receptor kinase (WAK), endochitinase (PR4), thaumatin (PR5)-like protein, laccase, mandelonitrile lyase and cyanogenic beta-glucosidase were also hig…
732,SRR1603752,Transcriptome changes associated with apple (Malus domestica) root defense response during Pythium ultimum infection,GSM1519669: 24P	Malus domestica	RNA-Seq,"RNA-Seq based transcriptome profiling were performed on these samples with a minimum of 20 million reads per sample	read mapping, transcript discovery and differentially expressed gene (DEG) identification were carried out using CLC Genomics Workbench software suit, followed by Gene Ontology and pathway analyses. The highest defense response occurred at 48 hpi based on the number of the identified DEGs along the infection process. Transcriptomic changes related to oxido-reduction balance, trans-membrane traffi…	DEGs encoding enzymes in several biosynthesis pathways of secondary metabolisms and cell wall modification proteins are among the consistently up-regulated in the later stages. DEGs encoding defense and stress related protein such as wall-associated receptor kinase (WAK), endochitinase (PR4), thaumatin (PR5)-like protein, laccase, mandelonitrile lyase and cyanogenic beta-glucosidase were also hig…
733,SRR1603757,Transcriptome changes associated with apple (Malus domestica) root defense response during Pythium ultimum infection,GSM1519670: 48P	Malus domestica	RNA-Seq,"RNA-Seq based transcriptome profiling were performed on these samples with a minimum of 20 million reads per sample	read mapping, transcript discovery and differentially expressed gene (DEG) identification were carried out using CLC Genomics Workbench software suit, followed by Gene Ontology and pathway analyses. The highest defense response occurred at 48 hpi based on the number of the identified DEGs along the infection process. Transcriptomic changes related to oxido-reduction balance, trans-membrane traffi…	DEGs encoding enzymes in several biosynthesis pathways of secondary metabolisms and cell wall modification proteins are among the consistently up-regulated in the later stages. DEGs encoding defense and stress related protein such as wall-associated receptor kinase (WAK), endochitinase (PR4), thaumatin (PR5)-like protein, laccase, mandelonitrile lyase and cyanogenic beta-glucosidase were also hig…
734,SRR1603758,Transcriptome changes associated with apple (Malus domestica) root defense response during Pythium ultimum infection,GSM1519670: 48P	Malus domestica	RNA-Seq,"RNA-Seq based transcriptome profiling were performed on these samples with a minimum of 20 million reads per sample	read mapping, transcript discovery and differentially expressed gene (DEG) identification were carried out using CLC Genomics Workbench software suit, followed by Gene Ontology and pathway analyses. The highest defense response occurred at 48 hpi based on the number of the identified DEGs along the infection process. Transcriptomic changes related to oxido-reduction balance, trans-membrane traffi…	DEGs encoding enzymes in several biosynthesis pathways of secondary metabolisms and cell wall modification proteins are among the consistently up-regulated in the later stages. DEGs encoding defense and stress related protein such as wall-associated receptor kinase (WAK), endochitinase (PR4), thaumatin (PR5)-like protein, laccase, mandelonitrile lyase and cyanogenic beta-glucosidase were also hig…
738,SRR1613973,Transcriptomic profiling of apple seeds,GSM1526732: Central seeds 20DAPF Rep1	Malus domestica	RNA-Seq,Comparison of seed of two different types of developing fruits in apple: central and lateral. Our objective is to find transcriptomic signatures that allow to explain the physiological drop of young lateral fruitlets Overall design: Apple seeds transcriptomes were generated by deep sequencing by triplicate from seeds collected from central and lateral fruitlets at 20 days after petal fall…
739,SRR1613974,Transcriptomic profiling of apple seeds,GSM1526733: Central seeds 20DAPF Rep2	Malus domestica	RNA-Seq,Comparison of seed of two different types of developing fruits in apple: central and lateral. Our objective is to find transcriptomic signatures that allow to explain the physiological drop of young lateral fruitlets Overall design: Apple seeds transcriptomes were generated by deep sequencing by triplicate from seeds collected from central and lateral fruitlets at 20 days after petal fall…
740,SRR1613976,Transcriptomic profiling of apple seeds,GSM1526735: Lateral seeds 20DAPF Rep1	Malus domestica	RNA-Seq,Comparison of seed of two different types of developing fruits in apple: central and lateral. Our objective is to find transcriptomic signatures that allow to explain the physiological drop of young lateral fruitlets Overall design: Apple seeds transcriptomes were generated by deep sequencing by triplicate from seeds collected from central and lateral fruitlets at 20 days after petal fall…
741,SRR1613977,Transcriptomic profiling of apple seeds,GSM1526736: Lateral seeds 20DAPF Rep2	Malus domestica	RNA-Seq,Comparison of seed of two different types of developing fruits in apple: central and lateral. Our objective is to find transcriptomic signatures that allow to explain the physiological drop of young lateral fruitlets Overall design: Apple seeds transcriptomes were generated by deep sequencing by triplicate from seeds collected from central and lateral fruitlets at 20 days after petal fall…
742,SRR1613978,Transcriptomic profiling of apple seeds,GSM1526737: Lateral seeds 20DAPF Rep3	Malus domestica	RNA-Seq,Comparison of seed of two different types of developing fruits in apple: central and lateral. Our objective is to find transcriptomic signatures that allow to explain the physiological drop of young lateral fruitlets Overall design: Apple seeds transcriptomes were generated by deep sequencing by triplicate from seeds collected from central and lateral fruitlets at 20 days after petal fall…
743,SRR1613975,Transcriptomic profiling of apple seeds,GSM1526734: Central seeds 20DAPF Rep3	Malus domestica	RNA-Seq,Comparison of seed of two different types of developing fruits in apple: central and lateral. Our objective is to find transcriptomic signatures that allow to explain the physiological drop of young lateral fruitlets Overall design: Apple seeds transcriptomes were generated by deep sequencing by triplicate from seeds collected from central and lateral fruitlets at 20 days after petal fall…
1163,SRR2207895,Transcriptional and proteomic landscape of the apple fruitlet abscission zone,"Apple fruitlet abscission zone, RNA-seq, survey",The goal of this study is to generate and catalog RNA and protein sequence present in the abscission zone of abscising apple fruitlets,Illumina HiSeq 2000,3750,176883427,TRANSCRIPTOMIC,SINGLE -
1164,SRR2207945,Transcriptional and proteomic landscape of the apple fruitlet abscission zone,"Apple fruitlet abscission zone, RNA-seq, survey",The goal of this study is to generate and catalog RNA and protein sequence present in the abscission zone of abscising apple fruitlets,Illumina HiSeq 2000,3750,113436440,TRANSCRIPTOMIC,SINGLE -
1165,SRR2906965,Analysis of gene expression during flowering in apple,RNA-Seq of shoot apex at 15 days after treatment from Gibberellin applied Gala tree rep 3,This project analysed gene expression in the shoot apex during flowering in apple in response to crop load and application of gibberellic acid.,Illumina HiSeq 2000,3750,11652247,TRANSCRIPTOMIC,PAIRED - NOMINAL_SDEV: 0.0E0
1166,SRR2906839,Analysis of gene expression during flowering in apple,RNA-Seq of shoot apex at 15 days after full bloom from Non-Thinned Honeycrisp tree rep 2,This project analysed gene expression in the shoot apex during flowering in apple in response to crop load and application of gibberellic acid.,Illumina HiSeq 2000,3750,12647240,TRANSCRIPTOMIC,PAIRED - NOMINAL_SDEV: 0.0E0
1167,SRR2906958,Analysis of gene expression during flowering in apple,RNA-Seq of shoot apex at 15 days after treatment from non-Gibberellin applied Gala tree rep 2,This project analysed gene expression in the shoot apex during flowering in apple in response to crop load and application of gibberellic acid.,Illumina HiSeq 2000,3750,14210552,TRANSCRIPTOMIC,PAIRED - NOMINAL_SDEV: 0.0E0
1168,SRR2906948,Analysis of gene expression during flowering in apple,RNA-Seq of shoot apex at 5 days after treatment from Gibberellin applied Gala tree rep 1,This project analysed gene expression in the shoot apex during flowering in apple in response to crop load and application of gibberellic acid.,Illumina HiSeq 2000,3750,14315509,TRANSCRIPTOMIC,PAIRED - NOMINAL_SDEV: 0.0E0
1169,SRR2906898,Analysis of gene expression during flowering in apple,RNA-Seq of shoot apex at 70 days after full bloom from non-thinned Honeycrisp tree rep 3,This project analysed gene expression in the shoot apex during flowering in apple in response to crop load and application of gibberellic acid.,Illumina HiSeq 2000,3750,10708369,TRANSCRIPTOMIC,PAIRED - NOMINAL_SDEV: 0.0E0
1170,SRR2906931,Analysis of gene expression during flowering in apple,RNA-Seq of shoot apex at 70 days after full bloom from thinned Honeycrisp tree rep 3,This project analysed gene expression in the shoot apex during flowering in apple in response to crop load and application of gibberellic acid.,Illumina HiSeq 2000,3750,13800966,TRANSCRIPTOMIC,PAIRED - NOMINAL_SDEV: 0.0E0
1171,SRR2906815,Analysis of gene expression during flowering in apple,RNA-Seq of shoot apex at full bloom from thinned Honeycrisp tree rep 3,This project analysed gene expression in the shoot apex during flowering in apple in response to crop load and application of gibberellic acid.,Illumina HiSeq 2000,3750,10510031,TRANSCRIPTOMIC,PAIRED - NOMINAL_SDEV: 0.0E0
1172,SRR2906952,Analysis of gene expression during flowering in apple,RNA-Seq of shoot apex at 5 days after treatment from Gibberellin applied Gala tree rep 3,This project analysed gene expression in the shoot apex during flowering in apple in response to crop load and application of gibberellic acid.,Illumina HiSeq 2000,3750,11830871,TRANSCRIPTOMIC,PAIRED - NOMINAL_SDEV: 0.0E0
1173,SRR2906944,Analysis of gene expression during flowering in apple,RNA-Seq of shoot apex at 5 days after treatment from non-Gibberellin applied Gala tree rep 1,This project analysed gene expression in the shoot apex during flowering in apple in response to crop load and application of gibberellic acid.,Illumina HiSeq 2000,3750,12026475,TRANSCRIPTOMIC,PAIRED - NOMINAL_SDEV: 0.0E0
1174,SRR2906850,Analysis of gene expression during flowering in apple,RNA-Seq of shoot apex at 35 days after full bloom from non-thinned Honeycrisp tree rep 3,This project analysed gene expression in the shoot apex during flowering in apple in response to crop load and application of gibberellic acid.,Illumina HiSeq 2000,3750,10518264,TRANSCRIPTOMIC,PAIRED - NOMINAL_SDEV: 0.0E0
1175,SRR2906942,Analysis of gene expression during flowering in apple,RNA-Seq of shoot apex at 2 days after treatment from Gibberellin applied Gala tree rep 3,This project analysed gene expression in the shoot apex during flowering in apple in response to crop load and application of gibberellic acid.,Illumina HiSeq 2000,3750,13501064,TRANSCRIPTOMIC,PAIRED - NOMINAL_SDEV: 0.0E0
1176,SRR2906877,Analysis of gene expression during flowering in apple,RNA-Seq of shoot apex at 35 days after full bloom from thinned Honeycrisp tree rep 1,This project analysed gene expression in the shoot apex during flowering in apple in response to crop load and application of gibberellic acid.,Illumina HiSeq 2000,3750,10817978,TRANSCRIPTOMIC,PAIRED - NOMINAL_SDEV: 0.0E0
1177,SRR2906843,Analysis of gene expression during flowering in apple,RNA-Seq of shoot apex at 15 days after full bloom from thinned Honeycrisp tree rep 3,This project analysed gene expression in the shoot apex during flowering in apple in response to crop load and application of gibberellic acid.,Illumina HiSeq 2000,3750,11258903,TRANSCRIPTOMIC,PAIRED - NOMINAL_SDEV: 0.0E0
1178,SRR2906895,Analysis of gene expression during flowering in apple,RNA-Seq of shoot apex at 70 days after full bloom from non-thinned Honeycrisp tree rep 2,This project analysed gene expression in the shoot apex during flowering in apple in response to crop load and application of gibberellic acid.,Illumina HiSeq 2000,3750,11609311,TRANSCRIPTOMIC,PAIRED - NOMINAL_SDEV: 0.0E0
1179,SRR2906885,Analysis of gene expression during flowering in apple,RNA-Seq of shoot apex at 50 days after full bloom from non-thinned Honeycrisp tree rep 1,This project analysed gene expression in the shoot apex during flowering in apple in response to crop load and application of gibberellic acid.,Illumina HiSeq 2000,3750,10578457,TRANSCRIPTOMIC,PAIRED - NOMINAL_SDEV: 0.0E0
1180,SRR2906950,Analysis of gene expression during flowering in apple,RNA-Seq of shoot apex at 5 days after treatment from Gibberellin applied Gala tree rep 2,This project analysed gene expression in the shoot apex during flowering in apple in response to crop load and application of gibberellic acid.,Illumina HiSeq 2000,3750,16310868,TRANSCRIPTOMIC,PAIRED - NOMINAL_SDEV: 0.0E0
1181,SRR2906909,Analysis of gene expression during flowering in apple,RNA-Seq of shoot apex at 70 days after full bloom from thinned Honeycrisp tree rep 1,This project analysed gene expression in the shoot apex during flowering in apple in response to crop load and application of gibberellic acid.,Illumina HiSeq 2000,3750,11623893,TRANSCRIPTOMIC,PAIRED - NOMINAL_SDEV: 0.0E0
1182,SRR2906811,Analysis of gene expression during flowering in apple,RNA-Seq of shoot apex at full bloom from non-thinned Honeycrisp tree rep1,This project analysed gene expression in the shoot apex during flowering in apple in response to crop load and application of gibberellic acid.,Illumina HiSeq 2000,3750,11773442,TRANSCRIPTOMIC,PAIRED - NOMINAL_SDEV: 0.0E0
1183,SRR2906929,Analysis of gene expression during flowering in apple,RNA-Seq of shoot apex at 70 days after full bloom from thinned Honeycrisp tree rep 2,This project analysed gene expression in the shoot apex during flowering in apple in response to crop load and application of gibberellic acid.,Illumina HiSeq 2000,3750,10525750,TRANSCRIPTOMIC,PAIRED - NOMINAL_SDEV: 0.0E0
1184,SRR2906882,Analysis of gene expression during flowering in apple,RNA-Seq of shoot apex at 35 days after full bloom from thinned Honeycrisp tree rep 3,This project analysed gene expression in the shoot apex during flowering in apple in response to crop load and application of gibberellic acid.,Illumina HiSeq 2000,3750,12036451,TRANSCRIPTOMIC,PAIRED - NOMINAL_SDEV: 0.0E0
1185,SRR2906893,Analysis of gene expression during flowering in apple,RNA-Seq of shoot apex at 70 days after full bloom from non-thinned Honeycrisp tree rep 1,This project analysed gene expression in the shoot apex during flowering in apple in response to crop load and application of gibberellic acid.,Illumina HiSeq 2000,3750,10640626,TRANSCRIPTOMIC,PAIRED - NOMINAL_SDEV: 0.0E0
1186,SRR2906960,Analysis of gene expression during flowering in apple,RNA-Seq of shoot apex at 15 days after treatment from non-Gibberellin applied Gala tree rep 3,This project analysed gene expression in the shoot apex during flowering in apple in response to crop load and application of gibberellic acid.,Illumina HiSeq 2000,3750,14695126,TRANSCRIPTOMIC,PAIRED - NOMINAL_SDEV: 0.0E0
1187,SRR2906962,Analysis of gene expression during flowering in apple,RNA-Seq of shoot apex at 15 days after treatment from Gibberellin applied Gala tree rep 1,This project analysed gene expression in the shoot apex during flowering in apple in response to crop load and application of gibberellic acid.,Illumina HiSeq 2000,3750,13350858,TRANSCRIPTOMIC,PAIRED - NOMINAL_SDEV: 0.0E0
1188,SRR2906937,Analysis of gene expression during flowering in apple,RNA-Seq of shoot apex at 1 day after treatment from Gibberellin applied Gala tree rep 1,This project analysed gene expression in the shoot apex during flowering in apple in response to crop load and application of gibberellic acid.,Illumina HiSeq 2000,3750,13402334,TRANSCRIPTOMIC,PAIRED - NOMINAL_SDEV: 0.0E0
1189,SRR2906848,Analysis of gene expression during flowering in apple,RNA-Seq of shoot apex at 35 days after full bloom from non-thinned Honeycrisp tree rep1,This project analysed gene expression in the shoot apex during flowering in apple in response to crop load and application of gibberellic acid.,Illumina HiSeq 2000,3750,13060781,TRANSCRIPTOMIC,PAIRED - NOMINAL_SDEV: 0.0E0
1190,SRR2906935,Analysis of gene expression during flowering in apple,RNA-Seq of shoot apex at 1 day after treatment from non-Gibberellin applied Gala tree rep 1,This project analysed gene expression in the shoot apex during flowering in apple in response to crop load and application of gibberellic acid.,Illumina HiSeq 2000,3750,14610889,TRANSCRIPTOMIC,PAIRED - NOMINAL_SDEV: 0.0E0
1191,SRR2906889,Analysis of gene expression during flowering in apple,RNA-Seq of shoot apex at 50 days after full bloom from thinned Honeycrisp tree rep 1,This project analysed gene expression in the shoot apex during flowering in apple in response to crop load and application of gibberellic acid.,Illumina HiSeq 2000,3750,12141394,TRANSCRIPTOMIC,PAIRED - NOMINAL_SDEV: 0.0E0
1192,SRR2906891,Analysis of gene expression during flowering in apple,RNA-Seq of shoot apex at 50 days after full bloom from thinned Honeycrisp tree rep 3,This project analysed gene expression in the shoot apex during flowering in apple in response to crop load and application of gibberellic acid.,Illumina HiSeq 2000,3750,11755552,TRANSCRIPTOMIC,PAIRED - NOMINAL_SDEV: 0.0E0
1193,SRR2906955,Analysis of gene expression during flowering in apple,RNA-Seq of shoot apex at 15 days after treatment from non-Gibberellin applied Gala tree rep 1,This project analysed gene expression in the shoot apex during flowering in apple in response to crop load and application of gibberellic acid.,Illumina HiSeq 2000,3750,13761230,TRANSCRIPTOMIC,PAIRED - NOMINAL_SDEV: 0.0E0
1194,SRR2906946,Analysis of gene expression during flowering in apple,RNA-Seq of shoot apex at 5 days after treatment from non-Gibberellin applied Gala tree rep 2,This project analysed gene expression in the shoot apex during flowering in apple in response to crop load and application of gibberellic acid.,Illumina HiSeq 2000,3750,13404721,TRANSCRIPTOMIC,PAIRED - NOMINAL_SDEV: 0.0E0
1195,SRR2906939,Analysis of gene expression during flowering in apple,RNA-Seq of shoot apex at 2 days after treatment from non-Gibberellin applied Gala tree rep 3,This project analysed gene expression in the shoot apex during flowering in apple in response to crop load and application of gibberellic acid.,Illumina HiSeq 2000,3750,13521866,TRANSCRIPTOMIC,PAIRED - NOMINAL_SDEV: 0.0E0
