# Supplementary material for: CHASE-Containing Histidine Kinase Receptors in Apple Tree: From a Common Receptor Structure to Divergent Cytokinin Binding Properties and Specific Functions
Source: Front Plant Sci. 2017 Sep 20;8:1614. doi: 10.3389/fpls.2017.01614 (PMC5611679; doi:10.3389/fpls.2017.01614)
Supplement: Supplementary file 3 [file Data_Sheet_2.XLSX]

## Sheet: MdCHK2
CHASE-containing histidine kinase receptors in apple tree: from a common receptor structure to divergent cytokinin binding properties and specific functions
Dimitri Daudu, Elsa Allion, Franziska Liesecke, Nicolas Papon, Vincent Courdavault, Thomas Dugé de Bernonville, Céline Mélin, Audrey Oudin, Marc Clastre, Arnaud Lanoue, Martine Courtois, Olivier Pichon, David Giron, Sabine Carpin, Nathalie Giglioli-Guivarc’h, Joël Crèche, Sébastien Besseau, Gaëlle Glévarec.
Supplementary Table S3. Lists of best co-expressed genes for each MdCHK with PCC and HRR values.
Bait gene	Coexpressed gene	HRR	PCC
MdCHK2	MDP0000258078	0	1	AHK2_ARATH	Histidine kinase 2;
	MDP0000260771	3	0.9057839025	DOCK6_MOUSE	Dedicator of cytokinesis protein 6;
	MDP0000180012	3	0.872111915	FH1_ARATH	Formin-like protein 1;
	MDP0000233751	5	0.8751848593	G1L6_ORYSJ	Protein G1-like6;
	MDP0000935169	5	0.869063272	AGO4_ARATH	Protein argonaute 4;
	MDP0000617759	6	0.8705020168	PANK2_ARATH	Pantothenate kinase 2;
	MDP0000275670	8	0.8615639204	NCASE_ARATH	Neutral ceramidase;
	MDP0000232228	9	0.8600961051	SPT51_ARATH	Putative transcription elongation factor SPT5 homolog 1;
	MDP0000843722	10	0.8580178799	SCP45_ARATH	Serine carboxypeptidase-like 45;
	MDP0000194603	12	0.856108982	ARFI_ARATH	Auxin response factor 9;
	MDP0000241035	12	0.864243872	.	NA
	MDP0000134641	16	0.8509214056	.	NA
	MDP0000155233	16	0.8664358888	.	NA
	MDP0000637612	17	0.8494699478	CAAT5_ARATH	Cationic amino acid transporter 5;
	MDP0000147523	19	0.8426650872	ALFL5_ARATH	PHD finger protein ALFIN-LIKE 5;
	MDP0000256841	20	0.8413315454	SUVH3_ARATH	Histone-lysine N-methyltransferase, H3 lysine-9 specific SUVH3;
	MDP0000152791	23	0.8551687568	ASPR1_ORYSJ	Aspartic proteinase oryzasin-1;
	MDP0000915330	23	0.8516741589	MYB3_ARATH	Transcription factor MYB3;
	MDP0000144978	25	0.837389701	BAG2_ARATH	BAG family molecular chaperone regulator 2;
	MDP0000282919	26	0.8315397817	ECA4_ARATH	Calcium-transporting ATPase 4, endoplasmic reticulum-type;
	MDP0000163645	29	0.8258965893	AP2_ARATH	Floral homeotic protein APETALA 2;
	MDP0000268652	30	0.8248841696	AFB3_ARATH	Protein AUXIN SIGNALING F-BOX 3;
	MDP0000543092	32	0.8212592946	.	NA
	MDP0000271902	33	0.8200553603	TTC37_XENLA	Tetratricopeptide repeat protein 37;
	MDP0000286673	34	0.8195505569	.	NA
	MDP0000255057	35	0.8185655705	FRL3_ARATH	FRIGIDA-like protein 3;
	MDP0000314765	36	0.8180605343	SOC1_ARATH	MADS-box protein SOC1;
	MDP0000319421	37	0.8516773553	.	NA
	MDP0000195797	37	0.839348439	IDN2_ARATH	Protein INVOLVED IN DE NOVO 2 {ECO:0000303|PubMed:19915591};
	MDP0000300795	38	0.8567962508	ASHH1_ARATH	Histone-lysine N-methyltransferase ASHH1;
	MDP0000917419	38	0.8174560447	PRR37_ORYSI	Two-component response regulator-like PRR37;
	MDP0000184772	39	0.8148932236	KP1_ARATH	Kinesin KP1;
	MDP0000168543	41	0.8471505509	C3H20_ARATH	Zinc finger CCCH domain-containing protein 20;
	MDP0000261291	41	0.8127388466	P4KG7_ARATH	Phosphatidylinositol 4-kinase gamma 7;
	MDP0000272708	43	0.8305539011	AGO4A_ORYSJ	Protein argonaute 4A;
	MDP0000789571	44	0.8111795818	ATB40_ARATH	Homeobox-leucine zipper protein ATHB-40;
	MDP0000473871	47	0.805839953	.	NA
	MDP0000230263	47	0.8120233471	PHSC_ARATH	Probable polyamine transporter At3g13620;
	MDP0000937952	48	0.8146534947	UVR8_ARATH	Ultraviolet-B receptor UVR8;
	MDP0000292984	49	0.8174709913	RGA3_SOLBU	Putative disease resistance protein RGA3;
	MDP0000234809	49	0.8047858521	NAGS1_ARATH	Probable amino-acid acetyltransferase NAGS1, chloroplastic;
	MDP0000405936	51	0.8026174365	UFOG2_FRAAN	Anthocyanidin 3-O-glucosyltransferase 2;
	MDP0000478252	51	0.8026174365	UFOG2_FRAAN	Anthocyanidin 3-O-glucosyltransferase 2;
	MDP0000320690	52	0.8392004004	AB19B_ARATH	ABC transporter B family member 19;
	MDP0000267351	52	0.8389452656	KIPK_ARATH	Serine/threonine-protein kinase KIPK;
	MDP0000186321	52	0.8120785566	BAM4_ARATH	Inactive beta-amylase 4, chloroplastic;
	MDP0000259357	53	0.8016042314	TMVRN_NICGU	TMV resistance protein N;
	MDP0000262309	54	0.8005528686	KAT3_ARATH	Potassium channel KAT3;
	MDP0000218957	55	0.8002183891	FBW2_ARATH	F-box protein FBW2;
	MDP0000205358	55	0.8300445887	PIF3_ARATH	Transcription factor PIF3;
	MDP0000637719	56	0.8000229543	WVD2_ARATH	Protein WAVE-DAMPENED 2;
	MDP0000878750	57	0.7997234605	SFGH_ARATH	S-formylglutathione hydrolase;
	MDP0000407382	59	0.7992582967	.	NA
	MDP0000238551	60	0.7990421518	.	NA
	MDP0000348722	61	0.798938815	HDA15_ARATH	Histone deacetylase 15;
	MDP0000172418	62	0.7954808972	RBR_RICCO	Retinoblastoma-related protein;
	MDP0000872932	63	0.7951608173	NOG2_MOUSE	Nucleolar GTP-binding protein 2;
	MDP0000206932	64	0.7924337253	AB1A_ARATH	ABC transporter A family member 1;
	MDP0000210110	68	0.7914796131	NTF3_TOBAC	Mitogen-activated protein kinase homolog NTF3;
	MDP0000546289	70	0.7907668933	.	NA
	MDP0000167291	70	0.8385370604	TRR_DROME	Histone-lysine N-methyltransferase trr;
	MDP0000396307	70	0.8070240237	TMVRN_NICGU	TMV resistance protein N;
	MDP0000151190	71	0.7903025919	APL_ARATH	Myb family transcription factor APL;
	MDP0000262281	72	0.78973951	.	NA
	MDP0000208223	73	0.7882012182	TGD4_ARATH	Protein TRIGALACTOSYLDIACYLGLYCEROL 4, chloroplastic;
	MDP0000193853	74	0.7869100246	.	NA
	MDP0000169428	75	0.8047448029	GSTFD_ARATH	Glutathione S-transferase F13;
	MDP0000201897	75	0.8213264455	.	NA
	MDP0000280694	76	0.7859741508	.	NA
	MDP0000766269	79	0.7846336664	FPP7_ARATH	Filament-like plant protein 7;
	MDP0000158551	80	0.7846084507	Y5344_ARATH	Probable LRR receptor-like serine/threonine-protein kinase At1g53440;
	MDP0000138764	82	0.7838859839	TRP3_ARATH	Telomere repeat-binding protein 3;
	MDP0000906645	82	0.7924250451	.	NA
	MDP0000129063	83	0.7832991652	Y1491_ARATH	Uncharacterized protein At1g04910;
	MDP0000245245	85	0.7829712019	FMO1_ARATH	Probable flavin-containing monooxygenase 1;
	MDP0000188950	86	0.7824909178	Y1634_ARATH	Probable LRR receptor-like serine/threonine-protein kinase At1g63430;
	MDP0000854178	88	0.8049456839	.	NA
	MDP0000252549	88	0.7817483633	TMVRN_NICGU	TMV resistance protein N;
	MDP0000235080	89	0.7848784403	.	NA
	MDP0000269840	89	0.7996306602	THIC2_ARATH	Probable acetyl-CoA acetyltransferase, cytosolic 2;
	MDP0000303061	91	0.801805796	MA651_ARATH	65-kDa microtubule-associated protein 1;
	MDP0000304775	91	0.7805825746	.	NA
	MDP0000924418	92	0.7832032587	UPL7_ARATH	E3 ubiquitin-protein ligase UPL7;
	MDP0000154590	92	0.7916902058	TMVRN_NICGU	TMV resistance protein N;
	MDP0000375181	92	0.7794462771	ADHL6_ARATH	Alcohol dehydrogenase-like 6;
	MDP0000168430	94	0.7787422686	SMC3_ARATH	Structural maintenance of chromosomes protein 3;
	MDP0000667895	94	0.809146093	FH1_ORYSJ	Formin-like protein 1;
	MDP0000251563	95	0.7786248131	.	NA
	MDP0000640395	96	0.7783943225	BSPA_POPDE	Bark storage protein A;
	MDP0000277478	98	0.7765148961	IDD15_ARATH	Protein SHOOT GRAVITROPISM 5;
	MDP0000301862	98	0.7922796642	CNGC1_ARATH	Cyclic nucleotide-gated ion channel 1;
	MDP0000722602	99	0.7752086647	RGA4_SOLBU	Putative disease resistance protein RGA4;
	MDP0000223167	100	0.7750971349	RDR5_ARATH	Probable RNA-dependent RNA polymerase 5;
	MDP0000141494	101	0.7750221789	SAE2_ARATH	SUMO-activating enzyme subunit 2;
	MDP0000891518	102	0.7908207107	Y1677_ARATH	Probable LRR receptor-like serine/threonine-protein kinase At1g67720;
	MDP0000157110	107	0.7709984533	AIR9_ARATH	187-kDa microtubule-associated protein AIR9;
	MDP0000159271	109	0.7715536511	WR52R_ARATH	Disease resistance protein RRS1 {ECO:0000303|PubMed:19519800};
	MDP0000497690	110	0.7694861983	.	NA
	MDP0000220353	112	0.7731783423	TMVRN_NICGU	TMV resistance protein N;
	MDP0000135966	112	0.7674239123	TIR1L_ARATH	Transport inhibitor response 1-like protein;
	MDP0000211315	113	0.7742970188	ASPRX_ORYSJ	Aspartic proteinase;
	MDP0000145650	113	0.7674106533	RPS6C_ARATH	Disease resistance protein RPS6;
	MDP0000320119	114	0.7671925897	.	NA
	MDP0000157643	115	0.7669297852	.	NA
	MDP0000191688	116	0.7660896695	.	NA
	MDP0000143636	117	0.7658625073	.	NA
	MDP0000205471	118	0.7658616381	.	NA
	MDP0000908041	119	0.7822604126	AIR9_ARATH	187-kDa microtubule-associated protein AIR9;
	MDP0000126328	119	0.7653732029	.	NA
	MDP0000140621	120	0.764966898	LAR_DESUN	Leucoanthocyanidin reductase;
	MDP0000319132	121	0.7648867327	DME_ARATH	Transcriptional activator DEMETER;
	MDP0000905145	124	0.7638709784	ACA13_ARATH	Putative calcium-transporting ATPase 13, plasma membrane-type;
	MDP0000253395	125	0.7856706495	DME_ARATH	Transcriptional activator DEMETER;
	MDP0000778113	125	0.7636985351	LPR2_ARATH	Multicopper oxidase LPR2;
	MDP0000778016	126	0.763242873	EXOL3_ARATH	Protein EXORDIUM-like 3;
	MDP0000242219	127	0.7629895084	H1_SOLPN	Histone H1;
	MDP0000172222	128	0.7628836639	GGAP1_ARATH	GDP-L-galactose phosphorylase 1;
	MDP0000191579	129	0.7622321828	AGO10_ARATH	Protein argonaute 10;
	MDP0000127993	132	0.7602843147	.	NA
	MDP0000142904	133	0.7602492085	KIPK_ARATH	Serine/threonine-protein kinase KIPK;
	MDP0000155008	135	0.7599193826	CNG17_ARATH	Probable cyclic nucleotide-gated ion channel 17;
	MDP0000225491	136	0.7595342409	LAR_DESUN	Leucoanthocyanidin reductase;
	MDP0000215478	136	0.7735093433	.	NA
	MDP0000129347	137	0.7594587779	BAG8_ARATH	BAG family molecular chaperone regulator 8, chloroplastic;
	MDP0000512942	138	0.7593652641	POLX_TOBAC	Retrovirus-related Pol polyprotein from transposon TNT 1-94;
	MDP0000155170	140	0.7590536457	DCL3A_ORYSJ	Endoribonuclease Dicer homolog 3a;
	MDP0000124006	142	0.7788710069	AB13B_ARATH	ABC transporter B family member 13;
	MDP0000603877	142	0.7583047497	.	NA
	MDP0000947990	143	0.7581020184	.	NA
	MDP0000233276	144	0.7575234003	MSI4_ARATH	WD-40 repeat-containing protein MSI4;
	MDP0000301974	145	0.7570552452	RH7_ARATH	DEAD-box ATP-dependent RNA helicase 7;
	MDP0000337719	145	0.7647884016	.	NA
	MDP0000152780	146	0.7591873103	CTL1L_CAEBR	Choline transporter-like protein 1;
	MDP0000258428	146	0.7569508119	LUL4_ARATH	Probable E3 ubiquitin-protein ligase LUL4;
	MDP0000320910	147	0.756804026	LSH1_ARATH	Protein LIGHT-DEPENDENT SHORT HYPOCOTYLS 1;
	MDP0000453190	150	0.7558559036	C94A1_VICSA	Cytochrome P450 94A1;
	MDP0000695154	150	0.7736616734	R13L1_ARATH	Putative disease resistance RPP13-like protein 1;
	MDP0000221184	151	0.7549542449	.	NA
	MDP0000320420	152	0.7565970768	.	NA
	MDP0000189406	153	0.7544707957	TRB4_ARATH	Telomere repeat-binding factor 4;
	MDP0000285242	153	0.7845628247	AB17C_DANRE	Alpha/beta hydrolase domain-containing protein 17C;
	MDP0000783824	154	0.7542580874	S6PD_MALDO	NADP-dependent D-sorbitol-6-phosphate dehydrogenase;
	MDP0000176240	155	0.7541741721	CDKG2_ORYSJ	Cyclin-dependent kinase G-2;
	MDP0000310582	156	0.7768344048	BGAL3_ARATH	Beta-galactosidase 3;
	MDP0000266453	156	0.7540984174	SR140_MOUSE	U2 snRNP-associated SURP motif-containing protein;
	MDP0000305971	159	0.7549035187	AGO1_ARATH	Protein argonaute 1;
	MDP0000324360	161	0.7525028086	.	NA
	MDP0000306867	163	0.752192796	PER4_VITVI	Peroxidase 4 {ECO:0000250|UniProtKB:Q42578};
	MDP0000399991	164	0.7519995482	Y1666_ARATH	Uncharacterized protein At1g76660;
	MDP0000193167	166	0.7518844836	ADHX_ORYSI	Alcohol dehydrogenase class-3;
	MDP0000307108	169	0.7861033551	RGA4_SOLBU	Putative disease resistance protein RGA4;
	MDP0000121919	169	0.7807718342	SODC_NICPL	Superoxide dismutase [Cu-Zn];
	MDP0000228495	171	0.7507449241	.	NA
	MDP0000262766	172	0.752206963	PAPS1_ARATH	Nuclear poly(A) polymerase 1 {ECO:0000303|PubMed:18479511};
	MDP0000196198	173	0.7505557711	SAC8_ARATH	Phosphoinositide phosphatase SAC8;
	MDP0000134667	174	0.7504064684	TMVRN_NICGU	TMV resistance protein N;
	MDP0000203685	175	0.7501357037	C3H38_ARATH	Zinc finger CCCH domain-containing protein 38;
	MDP0000196032	175	0.7528062848	Y3148_ARATH	Probable leucine-rich repeat receptor-like serine/threonine-protein kinase At3g14840;
	MDP0000198091	176	0.7491466918	.	NA
	MDP0000135735	177	0.7488707189	ICR2_ARATH	Interactor of constitutive active ROPs 2, chloroplastic;
	MDP0000217893	178	0.7486355778	NUP85_ARATH	Nuclear pore complex protein NUP85;
	MDP0000162202	179	0.7483036031	.	NA
	MDP0000194508	180	0.780697729	FH1_ARATH	Formin-like protein 1;
	MDP0000266769	181	0.7482130522	PHSC_ARATH	Probable polyamine transporter At3g13620;
	MDP0000302636	181	0.7538407311	ANM15_ARATH	Protein arginine N-methyltransferase 1.5;
	MDP0000190489	182	0.7481945158	F3PH_PETHY	Flavonoid 3'-monooxygenase;
	MDP0000347981	182	0.7535795475	.	NA
	MDP0000870778	183	0.7480009162	FERON_ARATH	Receptor-like protein kinase FERONIA;
	MDP0000268523	183	0.7608131612	RD22_ARATH	Dehydration-responsive protein RD22;
	MDP0000303216	184	0.7477185281	LWD2_ARATH	WD repeat-containing protein LWD2;
	MDP0000142403	185	0.7469890955	.	NA
	MDP0000251604	186	0.7466886107	CNGC1_ARATH	Cyclic nucleotide-gated ion channel 1;
	MDP0000077683	187	0.7466801608	DEK1_ARATH	Calpain-type cysteine protease DEK1;
	MDP0000194307	188	0.7459730645	PPR57_ARATH	Pentatricopeptide repeat-containing protein At1g25360;
	MDP0000718677	189	0.7454973606	YTHD2_MACFA	YTH domain-containing family protein 2;
	MDP0000364733	193	0.743386998	PATL6_ARATH	Patellin-6;
	MDP0000283101	194	0.743327965	.	NA
	MDP0000195850	195	0.741970989	PUB62_ARATH	U-box domain-containing protein 62;
	MDP0000151078	195	0.7599523957	.	NA
	MDP0000625647	198	0.7416538706	LFR_ARATH	Armadillo repeat-containing protein LFR {ECO:0000305};
	MDP0000208838	199	0.7406857035	GP210_ARATH	Nuclear pore complex protein GP210 {ECO:0000303|PubMed:21189294};
	MDP0000184687	200	0.7396600244	PHYB_TOBAC	Phytochrome B;
	MDP0000135472	201	0.7396371447	F135B_MOUSE	Protein FAM135B;
	MDP0000267151	204	0.7378927016	HIBC7_ARATH	3-hydroxyisobutyryl-CoA hydrolase-like protein 4, mitochondrial;
	MDP0000209670	205	0.7375199782	TPL_ARATH	Protein TOPLESS;
	MDP0000256656	206	0.7518275206	HTR5B_HUMAN	HEAT repeat-containing protein 5B;
	MDP0000088156	207	0.7372949451	KSG1_ARATH	Shaggy-related protein kinase alpha;
	MDP0000685651	208	0.736841966	.	NA
	MDP0000149322	209	0.7368307811	LET12_SOLLC	Homeobox protein knotted-1-like LET12;
	MDP0000744418	210	0.7368067887	TC120_ARATH	Translocase of chloroplast 120, chloroplastic;
	MDP0000157876	211	0.7366299514	.	NA
	MDP0000676817	212	0.7361088529	SYD_ARATH	Chromatin structure-remodeling complex protein SYD;
	MDP0000919693	213	0.7354266314	SPL12_ARATH	Squamosa promoter-binding-like protein 12;
	MDP0000583927	214	0.7351749592	RS40_ARATH	Serine/arginine-rich splicing factor RS40;
	MDP0000043189	216	0.7343493674	ALA8_ARATH	Putative phospholipid-transporting ATPase 8;
	MDP0000304061	217	0.7343122182	.	NA
	MDP0000273235	218	0.7339209814	LAC5_ARATH	Laccase-5;
	MDP0000210970	219	0.7335614571	MYBB_XENLA	Myb-related protein B;
	MDP0000253782	220	0.7647176919	ROLL9_ORYSJ	Probable transcription factor RL9;
	MDP0000233407	220	0.7330795971	PGLR_ACTDE	Polygalacturonase;
	MDP0000193502	221	0.7329558183	CAX3_ARATH	Vacuolar cation/proton exchanger 3;
	MDP0000123085	221	0.7417142965	AB16G_ARATH	ABC transporter G family member 16;
	MDP0000680657	222	0.7444121881	TMVRN_NICGU	TMV resistance protein N;
	MDP0000189952	222	0.7328450044	MYST2_ARATH	MYST-like histone acetyltransferase 2;
	MDP0000567871	223	0.7324563565	TMVRN_NICGU	TMV resistance protein N;
	MDP0000540518	224	0.7322559674	YI31B_YEAST	Transposon Ty3-I Gag-Pol polyprotein;
	MDP0000231873	225	0.7317522397	CCD11_ARATH	Cyclin-D1-1;
	MDP0000163412	227	0.7307434093	RKF1_ARATH	Probable LRR receptor-like serine/threonine-protein kinase RFK1;
	MDP0000296528	227	0.7379368631	RABC1_ARATH	Ras-related protein RABC1;
	MDP0000697206	228	0.7305421746	EXPA4_ARATH	Expansin-A4;
	MDP0000153276	229	0.7304993734	.	NA
	MDP0000159233	230	0.7614780955	KP1_ARATH	Kinesin KP1;
	MDP0000221381	232	0.7301959505	FHYRK_ARATH	Bifunctional riboflavin kinase/FMN phosphatase;
	MDP0000172597	233	0.7301320244	.	NA
	MDP0000119512	234	0.7297999924	NPC1_PIG	Niemann-Pick C1 protein;
	MDP0000278621	235	0.7443951312	NFYA7_ARATH	Nuclear transcription factor Y subunit A-7;
	MDP0000564897	235	0.7297329203	ATHB6_ARATH	Homeobox-leucine zipper protein ATHB-6;
	MDP0000145760	236	0.7291581793	PARP1_ARATH	Poly [ADP-ribose] polymerase 1;
	MDP0000310268	237	0.7289555792	.	NA
	MDP0000261067	238	0.7285447143	DRG2_ARATH	Developmentally-regulated G-protein 2;
	MDP0000655266	239	0.7284878291	P24D3_ARATH	Transmembrane emp24 domain-containing protein p24delta3;
	MDP0000481866	240	0.7283324284	SRG1_ARATH	Protein SRG1;
	MDP0000543908	241	0.7418456236	ANK3_MOUSE	Ankyrin-3;
	MDP0000291677	241	0.7277892675	TMVRN_NICGU	TMV resistance protein N;
	MDP0000267986	243	0.7275667475	TPR3_ARATH	Topless-related protein 3;
	MDP0000314646	248	0.725494821	DRP4C_ARATH	Dynamin-related protein 4C;
	MDP0000318923	249	0.7254595871	.	NA
	MDP0000139623	250	0.7253282799	ATX2_ARATH	Histone-lysine N-methyltransferase ATX2;
	MDP0000713390	251	0.7250612059	.	NA
	MDP0000287509	252	0.7250251785	TMVRN_NICGU	TMV resistance protein N;
	MDP0000871411	253	0.7249207846	UBP1_NICPL	Oligouridylate-binding protein 1;
	MDP0000072936	254	0.7243114128	E134_MAIZE	Endo-1,3;1,4-beta-D-glucanase;
	MDP0000824178	254	0.7704678032	AIL1_ARATH	AP2-like ethylene-responsive transcription factor AIL1;
	MDP0000710146	256	0.7231435103	SUBL_ARATH	Subtilisin-like protease;
	MDP0000491277	257	0.7224122608	HDG1_ARATH	Homeobox-leucine zipper protein HDG1;
	MDP0000205331	259	0.7516558777	Y1765_ARATH	Probable LRR receptor-like serine/threonine-protein kinase At1g07650;
	MDP0000194397	260	0.7216638858	TTL12_MOUSE	Tubulin--tyrosine ligase-like protein 12;
	MDP0000176861	260	0.7704020464	AGO4A_ORYSJ	Protein argonaute 4A;
	MDP0000313033	262	0.7210950373	.	NA
	MDP0000154272	263	0.721074646	BH049_ARATH	Transcription factor bHLH49;
	MDP0000631333	264	0.7209076665	.	NA
	MDP0000264457	265	0.7205714009	.	NA
	MDP0000215382	265	0.7374950868	AEE18_ARATH	Probable acyl-activating enzyme 18, peroxisomal;
	MDP0000141102	267	0.720015039	PMTE_ARATH	Probable methyltransferase PMT14;
	MDP0000628931	268	0.7199795031	ROGF1_ARATH	Rop guanine nucleotide exchange factor 1;
	MDP0000632093	269	0.719275726	FERON_ARATH	Receptor-like protein kinase FERONIA;
	MDP0000478356	270	0.71921067	FRS3_ARATH	Protein FAR1-RELATED SEQUENCE 3;
	MDP0000139096	270	0.7519513224	TPS1_ARATH	Alpha,alpha-trehalose-phosphate synthase [UDP-forming] 1;
	MDP0000695137	271	0.7190993625	.	NA
	MDP0000148395	273	0.7186243958	RST1_ARATH	Protein RST1;
	MDP0000227827	275	0.7677619744	CXE7_ARATH	Probable carboxylesterase 7;
	MDP0000307989	275	0.7182410601	SRF8_ARATH	Protein STRUBBELIG-RECEPTOR FAMILY 8;
	MDP0000258816	276	0.7177773375	H33_VITVI	Histone H3.3;
	MDP0000120231	276	0.7482563783	C3H53_ORYSJ	Zinc finger CCCH domain-containing protein 53;
	MDP0000320471	277	0.7173793237	Y5694_ARATH	Probably inactive leucine-rich repeat receptor-like protein kinase At5g06940;
	MDP0000292810	278	0.7315587701	RGA2_SOLBU	Disease resistance protein RGA2;
	MDP0000639465	279	0.7166581525	IQD14_ARATH	Protein IQ-DOMAIN 14;
	MDP0000252806	280	0.7166063848	.	NA
	MDP0000304705	280	0.7171171192	RGA3_SOLBU	Putative disease resistance protein RGA3;
	MDP0000149453	281	0.722299326	APRR7_ARATH	Two-component response regulator-like APRR7;
	MDP0000279690	282	0.7162034017	PM36_SOYBN	Seed maturation protein PM36;
	MDP0000301908	284	0.7159803118	VA726_ARATH	Putative vesicle-associated membrane protein 726;
	MDP0000212039	284	0.7190876585	.	NA
	MDP0000282686	285	0.7535559673	NOC2L_ARATH	Nucleolar complex protein 2 homolog;
	MDP0000573835	286	0.7155828279	P4KG7_ARATH	Phosphatidylinositol 4-kinase gamma 7;
	MDP0000166111	287	0.7154680702	ARP3_ARATH	Actin-related protein 3;
	MDP0000361828	289	0.7151920809	.	NA
	MDP0000336630	290	0.7151300561	.	NA
	MDP0000153026	291	0.7150656145	.	NA
	MDP0000436829	292	0.7144567859	SPT6H_HUMAN	Transcription elongation factor SPT6;
	MDP0000188756	293	0.7142754685	.	NA
	MDP0000311595	294	0.7141381189	ALFL5_ARATH	PHD finger protein ALFIN-LIKE 5;
	MDP0000161217	295	0.7140911525	.	NA
	MDP0000542368	296	0.7139513732	Y5102_ARATH	Serine/threonine-protein kinase At5g01020;
	MDP0000286249	297	0.7135602744	GSTFD_ARATH	Glutathione S-transferase F13;
	MDP0000201190	298	0.7129261287	AGD14_ARATH	Probable ADP-ribosylation factor GTPase-activating protein AGD14;
	MDP0000201427	299	0.7129131171	TOP1_RICFE	DNA topoisomerase 1 {ECO:0000255|HAMAP-Rule:MF_00952};
	MDP0000188531	300	0.7128996912	MBD4_MOUSE	Methyl-CpG-binding domain protein 4;
	MDP0000123818	302	0.7128437315	GDL80_ARATH	GDSL esterase/lipase At5g37690;
	MDP0000301893	303	0.7127243218	MCA1_ARATH	Metacaspase-1;
	MDP0000232833	304	0.7122523539	R13L1_ARATH	Putative disease resistance RPP13-like protein 1;
	MDP0000180827	305	0.7120175831	H2A1_MEDTR	Probable histone H2A.1;
	MDP0000128098	306	0.7505633378	.	NA
	MDP0000192078	307	0.7112762704	MAOP4_ARATH	NADP-dependent malic enzyme 4, chloroplastic;
	MDP0000192422	309	0.7103969142	.	NA
	MDP0000244480	310	0.7103889072	AUL1_ARATH	Auxilin-like protein 1;
	MDP0000244711	311	0.710376208	.	NA
	MDP0000887858	312	0.7103613527	ASSY_ARATH	Argininosuccinate synthase, chloroplastic;
	MDP0000845743	312	0.755865693	Y5344_ARATH	Probable LRR receptor-like serine/threonine-protein kinase At1g53440;
	MDP0000383776	314	0.70999191	GTOMC_ARATH	Tocopherol O-methyltransferase, chloroplastic;
	MDP0000173893	316	0.7092521326	TMVRN_NICGU	TMV resistance protein N;
	MDP0000307056	317	0.7092458938	ICR3_ARATH	Interactor of constitutive active ROPs 3;
	MDP0000201466	318	0.7091637921	.	NA
	MDP0000888788	319	0.7090777851	.	NA
	MDP0000156339	320	0.7086926273	.	NA
	MDP0000297823	322	0.7082481965	NFRKB_HUMAN	Nuclear factor related to kappa-B-binding protein;
	MDP0000518032	323	0.7081983474	.	NA
	MDP0000912917	325	0.7077143781	Y5102_ARATH	Serine/threonine-protein kinase At5g01020;
	MDP0000233072	326	0.7070202153	.	NA
	MDP0000273922	327	0.7067756467	M810_ARATH	Uncharacterized mitochondrial protein AtMg00810;
	MDP0000257308	328	0.7067551336	AB10C_ARATH	ABC transporter C family member 10;
	MDP0000271872	329	0.708087875	MPI1_ARATH	Mannose-6-phosphate isomerase 1;
	MDP0000290045	330	0.7061737521	PPP5_SOLLC	Serine/threonine-protein phosphatase 5;
	MDP0000289755	331	0.7060783993	PP307_ARATH	Pentatricopeptide repeat-containing protein At4g13650;
	MDP0000827821	333	0.7054762917	NFYA3_ARATH	Nuclear transcription factor Y subunit A-3;
	MDP0000214403	334	0.7515137406	C3H55_ARATH	Zinc finger CCCH domain-containing protein 55;
	MDP0000870155	335	0.7049621244	RSZ21_ARATH	Serine/arginine-rich splicing factor RSZ21;
	MDP0000231677	336	0.704940984	.	NA
	MDP0000236703	337	0.7159986208	.	NA
	MDP0000646811	338	0.7048559541	KRP3_ARATH	Cyclin-dependent kinase inhibitor 3;
	MDP0000120325	339	0.7048442049	ROS1_ARATH	Protein ROS1;
	MDP0000271962	340	0.7046916056	.	NA
	MDP0000712586	341	0.7036573056	.	NA
	MDP0000158010	343	0.7115938227	CYP95_ARATH	Peptidyl-prolyl cis-trans isomerase CYP95;
	MDP0000211494	343	0.703535404	VIP1_BOVIN	Inositol hexakisphosphate and diphosphoinositol-pentakisphosphate kinase 1;
	MDP0000156241	344	0.703461123	DOF14_ARATH	Dof zinc finger protein DOF1.4;
	MDP0000396736	346	0.7034341894	DHE1_ARATH	Glutamate dehydrogenase 1;
	MDP0000248977	347	0.7030350683	Y5262_ARATH	Ankyrin repeat-containing protein At5g02620;
	MDP0000433172	348	0.7350433669	IDN2_ARATH	Protein INVOLVED IN DE NOVO 2 {ECO:0000303|PubMed:19915591};
	MDP0000129009	349	0.7026588429	YTHD2_MOUSE	YTH domain-containing family protein 2;
	MDP0000237840	350	0.7024981323	.	NA
	MDP0000153523	351	0.7024737583	.	NA
	MDP0000312405	354	0.7018044334	HHT1_ARATH	Omega-hydroxypalmitate O-feruloyl transferase;
	MDP0000368987	354	0.7506959127	.	NA
	MDP0000571465	356	0.7014250702	ACC1_ARATH	Acetyl-CoA carboxylase 1;
	MDP0000443113	357	0.7013029445	TMVRN_NICGU	TMV resistance protein N;
	MDP0000174598	359	0.7011100277	YF48_SCHPO	Uncharacterized WD repeat-containing protein C3H5.08c;
	MDP0000235333	362	0.7009852183	POT12_ARATH	Putative potassium transporter 12;
	MDP0000219003	364	0.7006400144	.	NA
	MDP0000320359	365	0.7004513804	AB32G_ARATH	ABC transporter G family member 32;
	MDP0000783759	366	0.7237372842	APRR7_ARATH	Two-component response regulator-like APRR7;
	MDP0000157044	367	0.7002418568	Y4372_ARATH	Probable LRR receptor-like serine/threonine-protein kinase At4g37250;
	MDP0000160704	369	0.7275163545	NU160_ARATH	Nuclear pore complex protein NUP160 {ECO:0000303|PubMed:21189294};
	MDP0000320625	372	0.6996679986	PTL_ARATH	Trihelix transcription factor PTL;
	MDP0000201341	373	0.7009011968	APM1_ARATH	Aminopeptidase M1;
	MDP0000764262	374	0.6996463277	DHBK_SOLLC	Putative 3,4-dihydroxy-2-butanone kinase;
	MDP0000191559	375	0.6995192777	SCP45_ARATH	Serine carboxypeptidase-like 45;
	MDP0000563251	376	0.6989546534	TMVRN_NICGU	TMV resistance protein N;
	MDP0000754312	377	0.6988888235	TMVRN_NICGU	TMV resistance protein N;
	MDP0000446865	378	0.6988084215	MSL10_ARATH	Mechanosensitive ion channel protein 10;
	MDP0000800745	379	0.698692309	Y4729_ARATH	G-type lectin S-receptor-like serine/threonine-protein kinase At4g27290;
	MDP0000297753	380	0.7449263005	AUL1_ARATH	Auxilin-like protein 1;
	MDP0000243706	381	0.698460822	AAE13_ARATH	Malonate--CoA ligase;
	MDP0000302297	382	0.6981611757	SERK1_ARATH	Somatic embryogenesis receptor kinase 1;
	MDP0000130884	383	0.7060053799	.	NA
	MDP0000126145	383	0.6980337602	ENASE_CHICK	Cytosolic endo-beta-N-acetylglucosaminidase;
	MDP0000282792	385	0.6971584043	AS1_ARATH	Transcription factor AS1;
	MDP0000863494	386	0.718522003	CSPLA_RICCO	CASP-like protein 1F2;
	MDP0000174766	388	0.6968393502	GPAT3_ARATH	Probable glycerol-3-phosphate acyltransferase 3;
	MDP0000450397	388	0.7303727098	TOR_ARATH	Serine/threonine-protein kinase TOR;
	MDP0000635661	389	0.6967770275	.	NA
	MDP0000230265	391	0.6964272412	AEE18_ARATH	Probable acyl-activating enzyme 18, peroxisomal;
	MDP0000157356	392	0.6963333137	PHO19_ARATH	Phosphate transporter PHO1 homolog 9;
	MDP0000313997	392	0.7260742735	PLST4_ARATH	Plastidic glucose transporter 4;
	MDP0000269522	393	0.720254962	RDR1_ARATH	RNA-dependent RNA polymerase 1;
	MDP0000209739	395	0.6962478657	.	NA
	MDP0000234447	396	0.6961134633	RH29_ARATH	Putative DEAD-box ATP-dependent RNA helicase 29;
	MDP0000422862	398	0.6960002067	.	NA
	MDP0000203352	399	0.6957700025	ACC1_ARATH	Acetyl-CoA carboxylase 1;
	MDP0000194332	401	0.697570243	U2A2B_NICPL	Splicing factor U2af large subunit B;
	MDP0000895328	401	0.6956613556	R13L1_ARATH	Putative disease resistance RPP13-like protein 1;
	MDP0000842997	402	0.6953761953	AB3C_ARATH	ABC transporter C family member 3;
	MDP0000222770	403	0.6952975265	.	NA
	MDP0000205662	405	0.6947446899	.	NA
	MDP0000232523	405	0.7010753324	.	NA
	MDP0000936748	406	0.6947335944	.	NA
	MDP0000321365	408	0.7052166663	.	NA
	MDP0000725483	409	0.6943742001	.	NA
	MDP0000129809	410	0.7212863025	.	NA
	MDP0000285008	410	0.7379073984	.	NA
	MDP0000165695	412	0.6930434459	CTF50_ARATH	Cleavage stimulation factor subunit 50 {ECO:0000303|PubMed:12379796};
	MDP0000120462	413	0.7157505681	C3H22_ORYSJ	Zinc finger CCCH domain-containing protein 22;
	MDP0000119433	413	0.692871927	MLO1_ARATH	MLO-like protein 1;
	MDP0000187837	415	0.7586760669	SPO11_ARATH	Meiotic recombination protein SPO11-1;
	MDP0000283542	416	0.6924440325	TMVRN_NICGU	TMV resistance protein N;
	MDP0000135251	417	0.6922720101	RH6_ORYSJ	DEAD-box ATP-dependent RNA helicase 6;
	MDP0000201265	419	0.6916508503	Y4744_ARATH	Uncharacterized protein At4g06744;
	MDP0000175282	423	0.690828383	BH093_ARATH	Transcription factor bHLH93;
	MDP0000258032	426	0.6904426679	ARFB_ARATH	Auxin response factor 2;
	MDP0000433022	426	0.7302368929	.	NA
	MDP0000193139	427	0.6900921491	XERIC_ARATH	Probable E3 ubiquitin-protein ligase XERICO;
	MDP0000280511	428	0.6897376066	NAT6_ARATH	Nucleobase-ascorbate transporter 6;
	MDP0000742607	430	0.6896386027	LAC3_ARATH	Laccase-3;
	MDP0000845717	432	0.6894865047	.	NA
	MDP0000150492	433	0.6894364507	MP701_ARATH	Microtubule-associated protein 70-1;
	MDP0000176584	435	0.6892701083	.	NA
	MDP0000699025	437	0.6891491355	SAE2_ARATH	SUMO-activating enzyme subunit 2;
	MDP0000208654	439	0.6889630393	OML2_ORYSJ	Protein MEI2-like 2;
	MDP0000308649	439	0.6998834964	.	NA
	MDP0000198613	441	0.6888016101	CLASP_ARATH	CLIP-associated protein;
	MDP0000218428	442	0.6887254491	DRM2_ARATH	DNA (cytosine-5)-methyltransferase DRM2;
	MDP0000361781	443	0.6886483304	.	NA
	MDP0000432351	443	0.7256851202	MAKR2_ARATH	Probable membrane-associated kinase regulator 2;
	MDP0000670256	444	0.6885408373	ACOX1_ARATH	Peroxisomal acyl-coenzyme A oxidase 1;
	MDP0000145401	445	0.6885201094	HAT4_ARATH	Homeobox-leucine zipper protein HAT4;
	MDP0000885010	446	0.6884598217	PTL_ARATH	Trihelix transcription factor PTL;
	MDP0000256496	448	0.6884137524	PANK2_ARATH	Pantothenate kinase 2;
	MDP0000301930	449	0.6891776229	KCBP_ARATH	Kinesin-like calmodulin-binding protein;
	MDP0000317594	450	0.7003246786	.	NA
	MDP0000250229	451	0.7021081228	.	NA
	MDP0000120056	451	0.687980829	.	NA
	MDP0000177665	452	0.7153832425	LEUNG_ARATH	Transcriptional corepressor LEUNIG;
	MDP0000308801	453	0.6878859111	DRL4_ARATH	Putative disease resistance protein At1g50180;
	MDP0000655215	454	0.7022597584	LPAT1_ARATH	1-acyl-sn-glycerol-3-phosphate acyltransferase 1, chloroplastic;
	MDP0000682227	455	0.6873620776	Y1461_ARATH	Probable serine/threonine-protein kinase At1g54610;
	MDP0000030527	456	0.6870472567	BGAL3_ARATH	Beta-galactosidase 3;
	MDP0000153738	457	0.6865583106	NPC1_PIG	Niemann-Pick C1 protein;
	MDP0000265388	458	0.6865580737	DAPB2_ARATH	4-hydroxy-tetrahydrodipicolinate reductase 2, chloroplastic;
	MDP0000231348	460	0.7026907323	NU155_ARATH	Nuclear pore complex protein NUP155 {ECO:0000303|PubMed:12034489};
	MDP0000130023	461	0.7048866112	.	NA
	MDP0000242817	461	0.6859473845	HOS1_ARATH	E3 ubiquitin-protein ligase HOS1;
	MDP0000161103	464	0.6857317143	FAB1A_ARATH	1-phosphatidylinositol-3-phosphate 5-kinase FAB1A;
	MDP0000750914	467	0.703448846	.	NA
	MDP0000134253	467	0.6850287494	MED12_ARATH	Mediator of RNA polymerase II transcription subunit 12;
	MDP0000416522	469	0.684902566	DRP4C_ARATH	Dynamin-related protein 4C;
	MDP0000368129	470	0.6848994515	.	NA
	MDP0000288088	471	0.6848551571	GGAP1_ARATH	GDP-L-galactose phosphorylase 1;
	MDP0000294777	472	0.6848287616	.	NA
	MDP0000297365	473	0.6848047172	FPP_SOLLC	Filament-like plant protein;
	MDP0000814056	474	0.6846533852	GRF8_ARATH	Growth-regulating factor 8;
	MDP0000265271	475	0.6845944966	AB19B_ARATH	ABC transporter B family member 19;
	MDP0000333088	477	0.68428797	.	NA
	MDP0000238655	478	0.6840628416	SR45A_ARATH	Serine/arginine-rich splicing factor SR45a;
	MDP0000242236	479	0.6839270723	MYST2_ARATH	MYST-like histone acetyltransferase 2;
	MDP0000611163	480	0.683558687	PER15_IPOBA	Peroxidase 15 {ECO:0000303|PubMed:17936696};
	MDP0000277215	482	0.6833466612	ICR3_ARATH	Interactor of constitutive active ROPs 3;
	MDP0000020509	482	0.6960178665	MCE1_HUMAN	mRNA-capping enzyme;
	MDP0000214283	483	0.6833224663	.	NA
	MDP0000834828	484	0.6831400911	MA656_ARATH	65-kDa microtubule-associated protein 6;
	MDP0000313059	485	0.6830717749	ATB15_ARATH	Homeobox-leucine zipper protein ATHB-15;
	MDP0000477621	486	0.6826212355	H1_SOLPN	Histone H1;
	MDP0000678891	488	0.6823832268	CATA1_GOSHI	Catalase isozyme 1;
	MDP0000580210	489	0.6822906741	TPSGD_VITVI	(-)-germacrene D synthase;
	MDP0000625274	491	0.7276515595	.	NA
	MDP0000296767	491	0.6819339753	NPC1_MOUSE	Niemann-Pick C1 protein;
	MDP0000798833	491	0.7276515595	.	NA
	MDP0000232001	492	0.6910542835	CDPKL_ARATH	Calcium-dependent protein kinase 21;
	MDP0000266132	492	0.6818907716	PMA11_ARATH	ATPase 11, plasma membrane-type;
	MDP0000285637	493	0.6817671402	HDG1_ARATH	Homeobox-leucine zipper protein HDG1;
	MDP0000215414	494	0.6986484331	PER53_ARATH	Peroxidase 53;
	MDP0000092936	494	0.6816514915	Y5458_ARATH	Probable LRR receptor-like serine/threonine-protein kinase At5g45840;
	MDP0000142804	496	0.696274069	ARP4_ARATH	Actin-related protein 4;
	MDP0000290263	496	0.6897149148	PIF3_ARATH	Transcription factor PIF3;
	MDP0000142512	497	0.6813319254	Y5126_ARATH	Probable serine/threonine-protein kinase At5g41260;
	MDP0000198205	499	0.6811941274	ARK3_ARATH	Armadillo repeat-containing kinesin-like protein 3;

## Sheet: MdCHK3a
Bait gene	Coexpressed gene	HRR	PCC
MdCHK3a	MDP0000310800	0	1	AHK3_ARATH	Histidine kinase 3;
	MDP0000221952	6	0.8817130616	TLP8_ORYSJ	Tubby-like F-box protein 8;
	MDP0000913703	7	0.8474144286	TPS6_ARATH	Alpha,alpha-trehalose-phosphate synthase [UDP-forming] 6;
	MDP0000143706	8	0.8471194529	ETFA_ARATH	Electron transfer flavoprotein subunit alpha, mitochondrial;
	MDP0000234487	10	0.841213789	.	NA
	MDP0000397215	15	0.8644571471	PCKA_ARATH	Phosphoenolpyruvate carboxykinase [ATP];
	MDP0000173449	16	0.8485440283	CAP10_ARATH	Putative clathrin assembly protein At5g35200;
	MDP0000138486	16	0.8365057226	RBM38_XENLA	RNA-binding protein 38;
	MDP0000301275	17	0.8796935261	UPL3_ARATH	E3 ubiquitin-protein ligase UPL3;
	MDP0000846874	17	0.8358543194	CNOT1_DANRE	CCR4-NOT transcription complex subunit 1;
	MDP0000215517	19	0.8392908995	CID7_ARATH	Polyadenylate-binding protein-interacting protein 7;
	MDP0000156361	19	0.8366189667	.	NA
	MDP0000282387	20	0.8332371716	ARGJ_RICCO	Arginine biosynthesis bifunctional protein ArgJ, chloroplastic {ECO:0000255|HAMAP-Rule:MF_03124};
	MDP0000248082	22	0.8329616191	.	NA
	MDP0000775603	25	0.8271149679	FDL1_ARATH	F-box/FBD/LRR-repeat protein At1g13570;
	MDP0000179145	27	0.8477217673	WRKY3_ARATH	Probable WRKY transcription factor 3;
	MDP0000786706	27	0.8253883892	PCKA_ARATH	Phosphoenolpyruvate carboxykinase [ATP];
	MDP0000238213	31	0.8237703359	CID7_ARATH	Polyadenylate-binding protein-interacting protein 7;
	MDP0000123687	33	0.8199183666	.	NA
	MDP0000157072	36	0.8387620979	.	NA
	MDP0000245210	38	0.8342951993	RH20_ARATH	DEAD-box ATP-dependent RNA helicase 20;
	MDP0000271300	39	0.822336076	.	NA
	MDP0000191665	41	0.816162144	RNF14_HUMAN	E3 ubiquitin-protein ligase RNF14;
	MDP0000199585	43	0.8175170181	CHR5_ARATH	Protein CHROMATIN REMODELING 5 {ECO:0000303|PubMed:16547115};
	MDP0000391115	43	0.8529001094	FBK69_ARATH	F-box/kelch-repeat protein At3g24760;
	MDP0000822588	47	0.8402591968	UPL4_ARATH	E3 ubiquitin-protein ligase UPL4;
	MDP0000373848	47	0.8324273193	T2FB_SCHPO	Transcription initiation factor IIF subunit beta;
	MDP0000163816	48	0.8136062491	PBS1_ARATH	Serine/threonine-protein kinase PBS1;
	MDP0000507639	50	0.8161456259	.	NA
	MDP0000542717	53	0.8111327028	FHIT_DICDI	Bis(5'-adenosyl)-triphosphatase;
	MDP0000143860	55	0.8095530802	FBL4_ARATH	F-box/LRR-repeat protein 4;
	MDP0000300726	57	0.8086109298	.	NA
	MDP0000202831	58	0.8085019751	EIN3_ARATH	Protein ETHYLENE INSENSITIVE 3;
	MDP0000309283	59	0.8083918877	BAK1_ARATH	BRASSINOSTEROID INSENSITIVE 1-associated receptor kinase 1;
	MDP0000209424	60	0.8082872484	LUMI_ARATH	Homeobox protein LUMINIDEPENDENS;
	MDP0000237114	61	0.8081271895	AMSH1_ARATH	AMSH-like ubiquitin thioesterase 1;
	MDP0000315471	62	0.8079136963	ATG4_MEDTR	Cysteine protease ATG4;
	MDP0000299473	66	0.8053625681	Y1461_ARATH	Probable serine/threonine-protein kinase At1g54610;
	MDP0000231452	67	0.8098171718	CUL4_ARATH	Cullin-4;
	MDP0000262685	69	0.8048128324	TSR1_XENLA	Pre-rRNA-processing protein TSR1 homolog;
	MDP0000176747	69	0.824690752	TRPA1_ARATH	Tryptophan synthase alpha chain;
	MDP0000941174	71	0.8044665042	XRN3_ARATH	5'-3' exoribonuclease 3;
	MDP0000282533	71	0.8140912361	NU107_ARATH	Nuclear pore complex protein NUP107 {ECO:0000303|PubMed:21189294};
	MDP0000677448	72	0.8137688106	UBQ3_ARATH	Polyubiquitin 3;
	MDP0000935093	73	0.8038816732	CNGC5_ARATH	Probable cyclic nucleotide-gated ion channel 5;
	MDP0000243062	75	0.8030220719	MSL2_ARATH	Mechanosensitive ion channel protein 2, chloroplastic;
	MDP0000293980	80	0.8022998462	.	NA
	MDP0000864002	85	0.8008793616	.	NA
	MDP0000246196	85	0.8052671844	TAF4B_ARATH	Transcription initiation factor TFIID subunit 4b;
	MDP0000147906	86	0.8006955689	Y3684_ARATH	Acyltransferase-like protein At3g26840, chloroplastic;
	MDP0000320892	87	0.8003159394	ATG3_ARATH	Autophagy-related protein 3;
	MDP0000229070	91	0.7989113067	XLG3_ARATH	Extra-large guanine nucleotide-binding protein 3;
	MDP0000292221	91	0.8194852898	.	NA
	MDP0000159358	92	0.7987859447	.	NA
	MDP0000173822	93	0.798664405	ODB2_ARATH	Lipoamide acyltransferase component of branched-chain alpha-keto acid dehydrogenase complex, mitochondrial;
	MDP0000120235	94	0.7985157563	.	NA
	MDP0000132340	96	0.7979564084	PHL1_ARATH	Protein PHR1-LIKE 1;
	MDP0000159280	97	0.8124962523	.	NA
	MDP0000196401	97	0.7972427972	.	NA
	MDP0000138826	100	0.8123190509	.	NA
	MDP0000145898	100	0.7962429797	KSG1_ARATH	Shaggy-related protein kinase alpha;
	MDP0000211943	101	0.7959019266	VAC14_ARATH	Protein VAC14 homolog;
	MDP0000570901	102	0.8345128427	.	NA
	MDP0000129396	106	0.8438180426	IREH1_ARATH	Probable serine/threonine protein kinase IREH1 {ECO:0000305};
	MDP0000321347	107	0.7948855294	ODBA2_ARATH	2-oxoisovalerate dehydrogenase subunit alpha 2, mitochondrial;
	MDP0000188276	111	0.7942805016	Y1491_ARATH	Uncharacterized protein At1g04910;
	MDP0000255694	112	0.7942553628	CID11_SCHPO	Poly(A) RNA polymerase cid11;
	MDP0000727836	113	0.8039884423	SCL1_ARATH	Scarecrow-like protein 1;
	MDP0000175028	114	0.7939784543	TPR2_ARATH	Topless-related protein 2;
	MDP0000946923	118	0.793177296	RD23D_ARATH	Ubiquitin receptor RAD23d;
	MDP0000269687	119	0.8217245336	.	NA
	MDP0000420172	120	0.7924245422	ACY1B_RAT	Aminoacylase-1B;
	MDP0000179065	121	0.7920611061	.	NA
	MDP0000156175	126	0.8026733226	RING4_ARATH	E3 ubiquitin-protein ligase At4g11680;
	MDP0000162584	126	0.790528819	PP6R3_CHICK	Serine/threonine-protein phosphatase 6 regulatory subunit 3;
	MDP0000309853	128	0.7901435272	SCP29_ARATH	Serine carboxypeptidase-like 29;
	MDP0000295660	128	0.8284299377	IBTK_HUMAN	Inhibitor of Bruton tyrosine kinase;
	MDP0000865079	129	0.8195036075	HIPL1_ARATH	HIPL1 protein;
	MDP0000570037	129	0.7900368518	PIRL1_ARATH	Plant intracellular Ras-group-related LRR protein 1;
	MDP0000817803	131	0.7889247591	.	NA
	MDP0000298687	132	0.8178554846	CLAH1_ARATH	Clathrin heavy chain 1;
	MDP0000386840	133	0.7887743686	ARL5_DICDI	ADP-ribosylation factor-like protein 5;
	MDP0000260497	134	0.7885839681	SAC1_ARATH	Phosphoinositide phosphatase SAC1;
	MDP0000807177	135	0.7872559201	VAP42_ARATH	Vesicle-associated protein 4-2;
	MDP0000211002	136	0.8115770537	FCA_ARATH	Flowering time control protein FCA;
	MDP0000264568	136	0.8011589852	SIGC_ARATH	RNA polymerase sigma factor sigC;
	MDP0000614064	138	0.7907683112	RP45C_ARATH	Polyadenylate-binding protein RBP45C;
	MDP0000134027	139	0.7862201827	APK2B_ARATH	Protein kinase 2B, chloroplastic;
	MDP0000474039	142	0.8088733394	C3H30_ARATH	Zinc finger CCCH domain-containing protein 30;
	MDP0000270088	142	0.7855093345	DNJH2_ALLPO	DnaJ protein homolog 2;
	MDP0000848736	144	0.8265036633	.	NA
	MDP0000478394	144	0.7937100445	Y5436_ARATH	MATH domain-containing protein At5g43560;
	MDP0000186169	144	0.7852824869	.	NA
	MDP0000134441	145	0.802096274	.	NA
	MDP0000190491	145	0.7902694667	ASCC3_BOVIN	Activating signal cointegrator 1 complex subunit 3;
	MDP0000202881	148	0.7848245414	PME1_ARATH	Pectinesterase 1;
	MDP0000198094	149	0.7848188309	PME1_ARATH	Pectinesterase 1;
	MDP0000390121	149	0.8330915518	EF115_ARATH	Ethylene-responsive transcription factor ERF115;
	MDP0000186793	151	0.784681624	UPL6_ARATH	E3 ubiquitin-protein ligase UPL6;
	MDP0000572034	152	0.8014922645	.	NA
	MDP0000238936	152	0.7842760761	CNGC5_ARATH	Probable cyclic nucleotide-gated ion channel 5;
	MDP0000188304	152	0.8141687914	ACY1_MOUSE	Aminoacylase-1;
	MDP0000263167	155	0.7835200723	TIPD_DICDI	Protein tipD;
	MDP0000231231	157	0.8017603258	YTHD2_MOUSE	YTH domain-containing family protein 2;
	MDP0000546831	157	0.7915084241	SNL2_ARATH	Paired amphipathic helix protein Sin3-like 2;
	MDP0000299828	158	0.7947723793	.	NA
	MDP0000189366	160	0.7933999017	SLK2_ARATH	Probable transcriptional regulator SLK2;
	MDP0000315414	160	0.7829540014	VIL2_ARATH	VIN3-like protein 2;
	MDP0000200176	161	0.7908959395	Y1561_ARATH	Probable LRR receptor-like serine/threonine-protein kinase At1g56130;
	MDP0000260850	164	0.7825985322	.	NA
	MDP0000217236	166	0.7819708328	ELP5_ARATH	Elongator complex protein 5;
	MDP0000832900	167	0.7816484108	UBC5_ARATH	Ubiquitin-conjugating enzyme E2 5;
	MDP0000177059	168	0.78125614	.	NA
	MDP0000245975	168	0.8046286601	PEX7_ARATH	Peroxisome biogenesis protein 7;
	MDP0000226614	168	0.7822433435	CTF77_ARATH	Cleavage stimulation factor subunit 77 {ECO:0000303|PubMed:12379796};
	MDP0000270939	169	0.8169351262	.	NA
	MDP0000157397	171	0.7802819828	ATG2_CRYNJ	Autophagy-related protein 2;
	MDP0000210345	172	0.7788982394	SPT51_ARATH	Putative transcription elongation factor SPT5 homolog 1;
	MDP0000215025	175	0.7776075579	AGLU_SPIOL	Alpha-glucosidase;
	MDP0000237605	178	0.8117495679	SCD1_ARATH	DENN domain and WD repeat-containing protein SCD1 {ECO:0000305};
	MDP0000180409	180	0.7765887496	SPL12_ARATH	Squamosa promoter-binding-like protein 12;
	MDP0000223072	180	0.7955774481	SCD2_ARATH	Coiled-coil domain-containing protein SCD2 {ECO:0000305};
	MDP0000155347	181	0.7764968611	AHK3_ARATH	Histidine kinase 3;
	MDP0000426097	183	0.7757116884	Y4837_ARATH	KH domain-containing protein At4g18375;
	MDP0000439958	184	0.7767460303	UBP12_ARATH	Ubiquitin carboxyl-terminal hydrolase 12;
	MDP0000125269	184	0.7755199003	FKB53_ARATH	Peptidyl-prolyl cis-trans isomerase FKBP53;
	MDP0000409273	185	0.7755105926	2A5N_ARATH	Serine/threonine protein phosphatase 2A 59 kDa regulatory subunit B' eta isoform;
	MDP0000281521	186	0.775437322	YTDC2_HUMAN	Probable ATP-dependent RNA helicase YTHDC2;
	MDP0000170524	191	0.7748009837	.	NA
	MDP0000459059	193	0.7742810336	Y5126_ARATH	Probable serine/threonine-protein kinase At5g41260;
	MDP0000272756	194	0.7737845844	HUA2_ARATH	ENHANCER OF AG-4 protein 2;
	MDP0000185183	195	0.7735357281	.	NA
	MDP0000215116	196	0.7734086787	FK119_ARATH	F-box/kelch-repeat protein At5g43190;
	MDP0000483301	197	0.7733933319	FK119_ARATH	F-box/kelch-repeat protein At5g43190;
	MDP0000139912	201	0.813817084	.	NA
	MDP0000141786	202	0.7730237666	RB3GP_DANRE	Rab3 GTPase-activating protein catalytic subunit;
	MDP0000184962	204	0.7728485948	.	NA
	MDP0000255402	207	0.7722922421	.	NA
	MDP0000841946	208	0.771764807	.	NA
	MDP0000325723	209	0.7714061664	AMSH1_ARATH	AMSH-like ubiquitin thioesterase 1;
	MDP0000496348	212	0.7709435229	WDR26_XENTR	WD repeat-containing protein 26;
	MDP0000179069	212	0.7849846761	CDPK8_ARATH	Calcium-dependent protein kinase 8;
	MDP0000231668	212	0.7957936094	WRKY7_ARATH	Probable WRKY transcription factor 7;
	MDP0000188194	214	0.7706734182	.	NA
	MDP0000270424	214	0.7730207712	MANA_CANEN	Alpha-mannosidase {ECO:0000303|PubMed:4973951};
	MDP0000142384	215	0.7706573399	FUBP1_HUMAN	Far upstream element-binding protein 1;
	MDP0000286589	217	0.7705217171	FAB1B_ARATH	1-phosphatidylinositol-3-phosphate 5-kinase FAB1B;
	MDP0000471605	218	0.7704814968	SAR1A_ARATH	GTP-binding protein SAR1A;
	MDP0000303632	221	0.7699967262	DHX36_MOUSE	ATP-dependent RNA helicase DHX36;
	MDP0000306850	224	0.76905635	CDPK4_SOLTU	Calcium-dependent protein kinase 4;
	MDP0000225502	226	0.7689007781	WAKLO_ARATH	Wall-associated receptor kinase-like 14;
	MDP0000036086	227	0.7837705512	PPCE_MOUSE	Prolyl endopeptidase;
	MDP0000180655	227	0.7688916675	.	NA
	MDP0000213790	232	0.7681857289	XPF_ARATH	DNA repair endonuclease UVH1;
	MDP0000235526	233	0.7989607248	Y1666_ARATH	Uncharacterized protein At1g76660;
	MDP0000119237	235	0.7674971639	CDL1_ARATH	Serine/threonine-protein kinase CDL1 {ECO:0000305};
	MDP0000267787	236	0.7673384239	MCC1_ARATH	Histone acetyltransferase MCC1;
	MDP0000152290	238	0.7687618522	.	NA
	MDP0000207763	239	0.7667876204	.	NA
	MDP0000141675	242	0.7774252934	Y1461_ARATH	Probable serine/threonine-protein kinase At1g54610;
	MDP0000776183	244	0.7663367623	PUM2_ARATH	Pumilio homolog 2;
	MDP0000233354	245	0.7662488469	.	NA
	MDP0000206000	246	0.7662458197	XRN3_ARATH	5'-3' exoribonuclease 3;
	MDP0000518442	247	0.7659553374	NFYC3_ARATH	Nuclear transcription factor Y subunit C-3;
	MDP0000147019	248	0.7655544866	RENT1_ARATH	Regulator of nonsense transcripts 1 homolog;
	MDP0000209222	250	0.8194230898	.	NA
	MDP0000258542	251	0.7653457718	TUL1_YEAST	Transmembrane E3 ubiquitin-protein ligase 1;
	MDP0000230316	252	0.8035611418	PIRL5_ORYSJ	Plant intracellular Ras-group-related LRR protein 5;
	MDP0000340583	252	0.7653288658	FK125_ARATH	F-box/kelch-repeat protein OR23;
	MDP0000833488	253	0.7651169981	GATP3_SOLLC	Gamma aminobutyrate transaminase 3, chloroplastic;
	MDP0000308560	254	0.7649273551	GLYT3_ARATH	Probable glycosyltransferase At5g03795;
	MDP0000319871	257	0.7641204605	SRAC1_BOVIN	Protein SERAC1;
	MDP0000170095	258	0.7689909062	PHYA_SOLTU	Phytochrome A;
	MDP0000296180	258	0.7743805993	CAN2_ARATH	Staphylococcal-like nuclease CAN2;
	MDP0000264528	258	0.7639262222	Y4645_ARATH	Uncharacterized protein At4g26450;
	MDP0000179477	259	0.7638437581	.	NA
	MDP0000135423	263	0.7697330167	VAC14_ARATH	Protein VAC14 homolog;
	MDP0000321945	264	0.7664397435	LOFG2_ARATH	Probable E3 ubiquitin-protein ligase LOG2;
	MDP0000135688	266	0.7629960247	CL16A_DICDI	Protein CLEC16A homolog {ECO:0000305};
	MDP0000291244	266	0.8028647951	CLCD_ARATH	Chloride channel protein CLC-d;
	MDP0000468606	266	0.7937883062	.	NA
	MDP0000155840	267	0.7826322538	SUGP1_ARATH	SURP and G-patch domain-containing protein 1-like protein;
	MDP0000265359	268	0.7642088648	SMH4_MAIZE	Single myb histone 4;
	MDP0000156408	268	0.7625760814	Y2349_ARATH	Uncharacterized protein At2g33490;
	MDP0000163893	268	0.8025636724	TIC_ARATH	Protein TIME FOR COFFEE;
	MDP0000119707	273	0.7619082016	BSL3_ARATH	Serine/threonine-protein phosphatase BSL3;
	MDP0000215288	274	0.7617992565	.	NA
	MDP0000134712	279	0.7610905781	SNF4_ARATH	Sucrose nonfermenting 4-like protein;
	MDP0000138487	281	0.7608482936	TPC11_BOVIN	Trafficking protein particle complex subunit 11;
	MDP0000074681	282	0.7607252498	MY1R1_SOLTU	Transcription factor MYB1R1;
	MDP0000151626	283	0.7624486186	AMRA1_HUMAN	Activating molecule in BECN1-regulated autophagy protein 1;
	MDP0000728054	284	0.7604862698	.	NA
	MDP0000285017	288	0.7598206781	CSE_ARATH	Caffeoylshikimate esterase;
	MDP0000271362	289	0.7596188599	EID1_ARATH	Phytochrome A-associated F-box protein;
	MDP0000139345	290	0.7596140683	.	NA
	MDP0000771351	292	0.7588710605	VPS4_ARATH	Protein SUPPRESSOR OF K(+) TRANSPORT GROWTH DEFECT 1 {ECO:0000303|PubMed:17468262};
	MDP0000175853	294	0.8051979863	GSH1_SOLLC	Glutamate--cysteine ligase, chloroplastic;
	MDP0000859087	295	0.758476669	SCL1_ARATH	Scarecrow-like protein 1;
	MDP0000214001	296	0.8386473202	.	NA
	MDP0000248927	298	0.7581180518	PHL1_ARATH	Protein PHR1-LIKE 1;
	MDP0000247195	301	0.7577112584	PP6R3_CHICK	Serine/threonine-protein phosphatase 6 regulatory subunit 3;
	MDP0000324144	303	0.7576336604	.	NA
	MDP0000597015	304	0.7574723425	PEX5_ARATH	Peroxisome biogenesis protein 5;
	MDP0000172651	306	0.7585355211	NORK_PEA	Nodulation receptor kinase;
	MDP0000125173	308	0.7570215698	SIZ1_ARATH	E3 SUMO-protein ligase SIZ1;
	MDP0000316636	310	0.7568358227	MCM7_ORYSI	DNA replication licensing factor MCM7;
	MDP0000195713	312	0.7563122108	.	NA
	MDP0000547450	315	0.7560506478	UN932_ARATH	UNC93-like protein 2;
	MDP0000758317	316	0.7556428186	PHF1_ARATH	SEC12-like protein 1;
	MDP0000180408	317	0.8029345005	SPL1_ARATH	Squamosa promoter-binding-like protein 1;
	MDP0000238217	322	0.7853773308	ADLO1_ARATH	Protein ARABIDILLO 1;
	MDP0000154757	323	0.7541332194	KC1D_ARATH	Casein kinase I isoform delta-like;
	MDP0000345238	325	0.75392994	.	NA
	MDP0000308166	328	0.7536303739	COX10_ARATH	Protoheme IX farnesyltransferase, mitochondrial;
	MDP0000119861	329	0.7531718317	.	NA
	MDP0000173510	334	0.7526758242	AP1S2_ARATH	AP-1 complex subunit sigma-2;
	MDP0000125254	335	0.7518858667	.	NA
	MDP0000470237	336	0.7514310095	MTP11_ARATH	Metal tolerance protein 11;
	MDP0000320505	338	0.7511449424	UPL3_ARATH	E3 ubiquitin-protein ligase UPL3;
	MDP0000149828	340	0.7507571595	SVKA_DICDI	Serine/threonine-protein kinase svkA;
	MDP0000335063	343	0.7504997342	.	NA
	MDP0000277733	346	0.7502096181	ATG1_MAGO7	Serine/threonine-protein kinase ATG1 {ECO:0000303|PubMed:17416896};
	MDP0000095375	347	0.7512393786	CSK2E_ARATH	Putative casein kinase II subunit beta-4;
	MDP0000261301	352	0.7506459749	RABEP_DROME	Rab proteins geranylgeranyltransferase component A;
	MDP0000313902	353	0.7494002554	PUM5_ARATH	Pumilio homolog 5;
	MDP0000633191	354	0.7945250011	ACOX2_ARATH	Acyl-coenzyme A oxidase 2, peroxisomal;
	MDP0000288970	356	0.8078023428	CTR1_ARATH	Serine/threonine-protein kinase CTR1;
	MDP0000259809	356	0.748316104	TMN8_ARATH	Transmembrane 9 superfamily member 8 {ECO:0000305};
	MDP0000859587	357	0.7482522073	CIPKA_ARATH	CBL-interacting serine/threonine-protein kinase 10;
	MDP0000501598	358	0.7480198855	C3H20_ARATH	Zinc finger CCCH domain-containing protein 20;
	MDP0000251514	360	0.7982674092	AGD5_ARATH	Probable ADP-ribosylation factor GTPase-activating protein AGD5;
	MDP0000230991	360	0.747552219	2AB2C_ARATH	Probable serine/threonine protein phosphatase 2A regulatory subunit B''gamma;
	MDP0000694890	361	0.7473892111	VPS41_SOLLC	Vacuolar protein sorting-associated protein 41 homolog;
	MDP0000210323	362	0.7472267907	Y4634_ARATH	Uncharacterized zinc finger protein At4g06634;
	MDP0000408310	364	0.7470671593	Y4837_ARATH	KH domain-containing protein At4g18375;
	MDP0000151924	364	0.7633821857	PSY2_SOLLC	Phytoene synthase 2, chloroplastic;
	MDP0000579910	367	0.7466884489	Y3475_ARATH	Probable LRR receptor-like serine/threonine-protein kinase At3g47570;
	MDP0000888428	369	0.7464523503	MTP8_ORYSJ	Metal tolerance protein 8;
	MDP0000283397	372	0.7462100645	Y1561_ARATH	Probable LRR receptor-like serine/threonine-protein kinase At1g56130;
	MDP0000202076	373	0.7681373958	AMRA1_HUMAN	Activating molecule in BECN1-regulated autophagy protein 1;
	MDP0000179399	374	0.7459439036	FY_ARATH	Flowering time control protein FY;
	MDP0000809880	375	0.7458903417	.	NA
	MDP0000296466	376	0.7458588502	QKIL2_ARATH	KH domain-containing protein At5g56140;
	MDP0000917991	377	0.7456056949	E1314_ARATH	Glucan endo-1,3-beta-glucosidase 14;
	MDP0000320489	380	0.7450684422	KEULE_ARATH	SNARE-interacting protein KEULE;
	MDP0000119063	382	0.7469369592	PAHX_ARATH	Phytanoyl-CoA dioxygenase;
	MDP0000610922	383	0.7442381444	STOP1_ARATH	Protein SENSITIVE TO PROTON RHIZOTOXICITY 1;
	MDP0000123345	385	0.7440374506	ASPL1_ARATH	Aspartic proteinase-like protein 1;
	MDP0000759530	386	0.7587269313	AT18G_ARATH	Autophagy-related protein 18g;
	MDP0000206391	387	0.7633071429	.	NA
	MDP0000700015	387	0.7502548066	HMOX1_ARATH	Heme oxygenase 1, chloroplastic;
	MDP0000528081	388	0.7434356438	.	NA
	MDP0000320064	389	0.7504799509	SCY1_DICDI	Probable inactive serine/threonine-protein kinase scy1;
	MDP0000193970	390	0.7430193618	HERC2_HUMAN	E3 ubiquitin-protein ligase HERC2;
	MDP0000341169	391	0.7430134177	BSL1_ARATH	Serine/threonine-protein phosphatase BSL1;
	MDP0000240855	394	0.7427582258	NAC78_ARATH	NAC domain-containing protein 78;
	MDP0000193014	397	0.7421052054	TMVRN_NICGU	TMV resistance protein N;
	MDP0000537451	397	0.783291546	CAP10_ARATH	Putative clathrin assembly protein At5g35200;
	MDP0000207715	399	0.7417017124	BRL1_ARATH	Serine/threonine-protein kinase BRI1-like 1;
	MDP0000747924	400	0.7416038921	CCT13_ORYSJ	Cyclin-T1-3;
	MDP0000882699	401	0.7415994691	.	NA
	MDP0000132521	404	0.7947849448	YODA_ARATH	Mitogen-activated protein kinase kinase kinase YODA;
	MDP0000154841	404	0.7411093966	RGA3_SOLBU	Putative disease resistance protein RGA3;
	MDP0000095562	406	0.7753309857	.	NA
	MDP0000255763	407	0.7710687415	VP372_ARATH	Vacuolar protein-sorting-associated protein 37 homolog 2;
	MDP0000160665	408	0.7408390597	PNG1_ARATH	Peptide-N(4)-(N-acetyl-beta-glucosaminyl)asparagine amidase;
	MDP0000270013	410	0.7407996949	HT1_ARATH	Serine/threonine-protein kinase HT1;
	MDP0000686790	411	0.7407670617	LRK42_ARATH	L-type lectin-domain containing receptor kinase IV.2;
	MDP0000735797	413	0.7406501629	LENG8_XENLA	Leukocyte receptor cluster member 8 homolog;
	MDP0000893979	415	0.7404487122	.	NA
	MDP0000287116	416	0.7403836537	TRL11_ARATH	Thioredoxin-like 1-1, chloroplastic;
	MDP0000129248	417	0.7403248709	SAMC_XENTR	S-adenosylmethionine mitochondrial carrier protein;
	MDP0000258608	419	0.7400742248	.	NA
	MDP0000408230	423	0.7562984251	.	NA
	MDP0000195677	423	0.7395446712	CP21D_ARATH	Peptidyl-prolyl cis-trans isomerase CYP21-4;
	MDP0000319816	424	0.7391813301	UBC23_ARATH	Probable ubiquitin-conjugating enzyme E2 23;
	MDP0000304996	425	0.7989221007	U80B1_ARATH	Sterol 3-beta-glucosyltransferase UGT80B1;
	MDP0000485672	425	0.7391057837	NPR3_ARATH	Regulatory protein NPR3;
	MDP0000130319	426	0.7389959424	SC16B_ARATH	Protein transport protein SEC16B homolog {ECO:0000305};
	MDP0000232287	427	0.7389489903	CLAH1_ARATH	Clathrin heavy chain 1;
	MDP0000319153	428	0.7389470111	BSL1_ARATH	Serine/threonine-protein phosphatase BSL1;
	MDP0000190871	432	0.7386896332	DRL29_ARATH	Probable disease resistance protein At4g33300;
	MDP0000275608	434	0.7385135942	.	NA
	MDP0000305029	435	0.7385120959	GLIP1_ARATH	GDSL esterase/lipase 1;
	MDP0000221463	436	0.73844338	RHD32_ARATH	Protein ROOT HAIR DEFECTIVE 3 homolog 2 {ECO:0000255|HAMAP-Rule:MF_03109};
	MDP0000602147	437	0.7382332528	ALA9_ARATH	Putative phospholipid-transporting ATPase 9;
	MDP0000579449	438	0.7382185314	RKF3_ARATH	Probable LRR receptor-like serine/threonine-protein kinase RKF3;
	MDP0000304937	439	0.7381746951	SYQ_LUPLU	Glutamine--tRNA ligase;
	MDP0000164620	440	0.738064624	.	NA
	MDP0000135968	440	0.789746844	LEU12_ARATH	2-isopropylmalate synthase 2, chloroplastic;
	MDP0000544671	446	0.7615494586	SRRT_ARATH	Serrate RNA effector molecule;
	MDP0000276517	450	0.7365551652	POT11_ARATH	Potassium transporter 11;
	MDP0000206441	450	0.7709750286	CDKE1_ARATH	Cyclin-dependent kinase E-1;
	MDP0000293368	451	0.7365092712	.	NA
	MDP0000198839	453	0.7362615802	MED14_ARATH	Mediator of RNA polymerase II transcription subunit 14;
	MDP0000127542	456	0.7354579613	BGAL_MALDO	Beta-galactosidase;
	MDP0000214675	457	0.7353884691	CAMK1_ARATH	CDPK-related kinase 1;
	MDP0000296777	458	0.7352861774	.	NA
	MDP0000217790	459	0.7917590316	SAC9_ARATH	Probable phosphoinositide phosphatase SAC9;
	MDP0000047696	460	0.7350631941	P2C60_ORYSJ	Probable protein phosphatase 2C 60;
	MDP0000150153	461	0.7787249008	DPB_ARATH	Transcription factor-like protein DPB;
	MDP0000191488	462	0.7346102889	GGAP2_ARATH	GDP-L-galactose phosphorylase 2;
	MDP0000185661	463	0.7346053721	LIP_RHIMI	Lipase;
	MDP0000159359	466	0.7964231097	AP2A1_ARATH	AP-2 complex subunit alpha-1;
	MDP0000261476	467	0.7663585775	KC1D_ARATH	Casein kinase I isoform delta-like;
	MDP0000217401	467	0.7343387769	.	NA
	MDP0000172662	469	0.7340728148	FBL3_ARATH	F-box/LRR-repeat protein 3;
	MDP0000101302	471	0.7337772277	IKU2_ARATH	Receptor-like protein kinase HAIKU2;
	MDP0000177219	472	0.7337507012	TOR_ARATH	Serine/threonine-protein kinase TOR;
	MDP0000173879	474	0.736374265	.	NA
	MDP0000211600	476	0.7334239306	RSGA_ANAVT	Putative ribosome biogenesis GTPase RsgA {ECO:0000255|HAMAP-Rule:MF_01820};
	MDP0000269889	478	0.7333982851	Y4645_ARATH	Uncharacterized protein At4g26450;
	MDP0000792811	479	0.7330956611	SMG7L_ARATH	Protein SMG7L;
	MDP0000700517	480	0.7326240367	.	NA
	MDP0000090107	481	0.7326025145	AVP1_ARATH	Pyrophosphate-energized vacuolar membrane proton pump 1;
	MDP0000895817	483	0.7325622243	PFPA_SOLTU	Pyrophosphate--fructose 6-phosphate 1-phosphotransferase subunit alpha {ECO:0000255|HAMAP-Rule:MF_03185};
	MDP0000324583	483	0.7340381291	NC2B_ARATH	Protein Dr1 homolog;
	MDP0000725398	484	0.7323546171	Y5994_ARATH	Uncharacterized protein At5g49945;
	MDP0000119995	485	0.7928485507	CUL4_ARATH	Cullin-4;
	MDP0000134734	486	0.7319883697	UN933_ARATH	UNC93-like protein 3;
	MDP0000156134	487	0.7319087357	C3H7_ARATH	Zinc finger CCCH domain-containing protein 7;
	MDP0000258215	487	0.7805989721	PTRB_MORLA	Protease 2;
	MDP0000167597	490	0.7317561646	CIPKN_ARATH	CBL-interacting serine/threonine-protein kinase 23;
	MDP0000213808	491	0.8198051967	UBE4_ARATH	Probable ubiquitin conjugation factor E4;
	MDP0000197702	491	0.7315494193	DIOX2_ARATH	Probable 2-oxoglutarate-dependent dioxygenase At3g49630;
	MDP0000309173	492	0.7727444223	HAC1_ARATH	Histone acetyltransferase HAC1;
	MDP0000790225	494	0.7314131802	Y3589_ARATH	PTI1-like tyrosine-protein kinase At3g15890;
	MDP0000321005	496	0.7308948268	.	NA
	MDP0000207938	497	0.7308712397	SYMPK_HUMAN	Symplekin;
	MDP0000179835	497	0.7396283434	FA63A_MOUSE	Protein FAM63A;
	MDP0000295852	498	0.7305000198	R13L1_ARATH	Putative disease resistance RPP13-like protein 1;
	MDP0000238300	499	0.7303975358	TBL10_ARATH	Protein trichome birefringence-like 10;

## Sheet: MdCHK3b
Bait gene	Coexpressed gene	HRR	PCC
MdCHK3b	MDP0000155347	0	1	AHK3_ARATH	Histidine kinase 3;
	MDP0000770666	4	0.8260199602	GUX6_ARATH	Inositol phosphorylceramide glucuronosyltransferase 1 {ECO:0000303|PubMed:25122154};
	MDP0000316445	6	0.8202041966	YGSA_SCHPO	Uncharacterized ATP-dependent helicase C29A10.10c;
	MDP0000132340	11	0.8216922418	PHL1_ARATH	Protein PHR1-LIKE 1;
	MDP0000120672	11	0.8172706064	LNG1_ARATH	Protein LONGIFOLIA 1;
	MDP0000202831	12	0.8090667278	EIN3_ARATH	Protein ETHYLENE INSENSITIVE 3;
	MDP0000220038	13	0.8144921082	CSK22_ARATH	Casein kinase II subunit alpha-2;
	MDP0000147415	14	0.8078479101	C3H37_ARATH	Zinc finger CCCH domain-containing protein 37;
	MDP0000310003	16	0.8090451588	CKI2_SCHPO	Casein kinase I homolog 2;
	MDP0000290173	17	0.8006735232	RGAPX_ARATH	Uncharacterized Rho GTPase-activating protein At5g61530;
	MDP0000311835	17	0.816068701	YODA_ARATH	Mitogen-activated protein kinase kinase kinase YODA;
	MDP0000125173	17	0.8129216604	SIZ1_ARATH	E3 SUMO-protein ligase SIZ1;
	MDP0000263021	18	0.8037956949	ATG9_DICDI	Autophagy-related protein 9;
	MDP0000157397	18	0.8339932498	ATG2_CRYNJ	Autophagy-related protein 2;
	MDP0000241084	19	0.798996587	RGLG1_ARATH	E3 ubiquitin-protein ligase RGLG1;
	MDP0000238213	20	0.8372156683	CID7_ARATH	Polyadenylate-binding protein-interacting protein 7;
	MDP0000156408	21	0.827235567	Y2349_ARATH	Uncharacterized protein At2g33490;
	MDP0000309853	22	0.7928775828	SCP29_ARATH	Serine carboxypeptidase-like 29;
	MDP0000278350	23	0.7978044235	SLK2_ARATH	Probable transcriptional regulator SLK2;
	MDP0000190871	23	0.7899306876	DRL29_ARATH	Probable disease resistance protein At4g33300;
	MDP0000255970	28	0.7851959536	DIV_ANTMA	Transcription factor DIVARICATA;
	MDP0000178896	30	0.7836814348	FAB1B_ARATH	1-phosphatidylinositol-3-phosphate 5-kinase FAB1B;
	MDP0000263167	32	0.783215251	TIPD_DICDI	Protein tipD;
	MDP0000389026	34	0.7815070469	PEX5_ARATH	Peroxisome biogenesis protein 5;
	MDP0000320298	35	0.7814733024	SPLA_DICDI	Dual specificity protein kinase splA;
	MDP0000290669	38	0.7813363821	CSK21_ARATH	Casein kinase II subunit alpha-1;
	MDP0000101302	41	0.7782243322	IKU2_ARATH	Receptor-like protein kinase HAIKU2;
	MDP0000279466	43	0.7948846173	.	NA
	MDP0000258605	44	0.7762835763	MD33B_ARATH	Mediator of RNA polymerase II transcription subunit 33B;
	MDP0000134734	48	0.7724881861	UN933_ARATH	UNC93-like protein 3;
	MDP0000231413	49	0.7715366088	.	NA
	MDP0000215517	50	0.8109895653	CID7_ARATH	Polyadenylate-binding protein-interacting protein 7;
	MDP0000120381	52	0.7699049295	.	NA
	MDP0000234487	54	0.8063840156	.	NA
	MDP0000193970	55	0.7682627468	HERC2_HUMAN	E3 ubiquitin-protein ligase HERC2;
	MDP0000319890	57	0.7786005526	2A5N_ARATH	Serine/threonine protein phosphatase 2A 59 kDa regulatory subunit B' eta isoform;
	MDP0000194731	59	0.7668507844	DCP5_ARATH	Protein decapping 5;
	MDP0000306498	62	0.7655071509	CCAMK_LOTJA	Calcium and calcium/calmodulin-dependent serine/threonine-protein kinase;
	MDP0000278586	66	0.7641539432	KC1D_ARATH	Casein kinase I isoform delta-like;
	MDP0000292793	67	0.7638463792	MBR2_ARATH	E3 ubiquitin-protein ligase MBR2;
	MDP0000273290	69	0.762058213	GDAP2_NEMVE	Protein GDAP2 homolog;
	MDP0000703260	71	0.7606871897	.	NA
	MDP0000904060	72	0.7605803798	WDR48_MOUSE	WD repeat-containing protein 48;
	MDP0000320114	74	0.759230932	.	NA
	MDP0000195070	75	0.7591090695	Y1765_ARATH	Probable LRR receptor-like serine/threonine-protein kinase At1g07650;
	MDP0000211943	77	0.7714276501	VAC14_ARATH	Protein VAC14 homolog;
	MDP0000237114	77	0.7960603586	AMSH1_ARATH	AMSH-like ubiquitin thioesterase 1;
	MDP0000526829	78	0.7832438917	C3H67_ARATH	Zinc finger CCCH domain-containing protein 67;
	MDP0000725398	78	0.7828384111	Y5994_ARATH	Uncharacterized protein At5g49945;
	MDP0000472380	80	0.7868993003	CDPKS_ARATH	Calcium-dependent protein kinase 28;
	MDP0000262005	83	0.7573468589	APM1_ARATH	Aminopeptidase M1;
	MDP0000567834	83	0.7673718421	VPS4_ARATH	Protein SUPPRESSOR OF K(+) TRANSPORT GROWTH DEFECT 1 {ECO:0000303|PubMed:17468262};
	MDP0000287755	86	0.7571830129	IKU2_ARATH	Receptor-like protein kinase HAIKU2;
	MDP0000166938	88	0.7564823502	ATG4_MEDTR	Cysteine protease ATG4;
	MDP0000308560	89	0.7849846316	GLYT3_ARATH	Probable glycosyltransferase At5g03795;
	MDP0000274864	92	0.7543133003	.	NA
	MDP0000179477	93	0.758972787	.	NA
	MDP0000852271	93	0.7589894186	NAC78_ARATH	NAC domain-containing protein 78;
	MDP0000319266	94	0.7529163478	TCP8_ARATH	Transcription factor TCP8;
	MDP0000131323	95	0.752788889	RRN3_MOUSE	RNA polymerase I-specific transcription initiation factor RRN3;
	MDP0000771351	96	0.7876604502	VPS4_ARATH	Protein SUPPRESSOR OF K(+) TRANSPORT GROWTH DEFECT 1 {ECO:0000303|PubMed:17468262};
	MDP0000163346	97	0.7732055605	WDFY3_HUMAN	WD repeat and FYVE domain-containing protein 3;
	MDP0000240855	98	0.7524734937	NAC78_ARATH	NAC domain-containing protein 78;
	MDP0000177059	98	0.7877591475	.	NA
	MDP0000786706	99	0.7672292436	PCKA_ARATH	Phosphoenolpyruvate carboxykinase [ATP];
	MDP0000320489	99	0.7521963822	KEULE_ARATH	SNARE-interacting protein KEULE;
	MDP0000593593	102	0.7513833917	.	NA
	MDP0000296717	107	0.7586410028	PPR38_ARATH	Putative pentatricopeptide repeat-containing protein At1g12700, mitochondrial;
	MDP0000231643	108	0.7498481342	TPST_ARATH	Protein-tyrosine sulfotransferase;
	MDP0000206000	108	0.7883763928	XRN3_ARATH	5'-3' exoribonuclease 3;
	MDP0000467023	111	0.7480453993	CCR4A_ARATH	Carbon catabolite repressor protein 4 homolog 1;
	MDP0000325723	113	0.7798170682	AMSH1_ARATH	AMSH-like ubiquitin thioesterase 1;
	MDP0000813267	113	0.747321284	.	NA
	MDP0000294337	114	0.7471301945	OML2_ORYSJ	Protein MEI2-like 2;
	MDP0000162639	116	0.7465382939	TM1L2_MOUSE	TOM1-like protein 2;
	MDP0000141947	118	0.7464230703	HT1_ARATH	Serine/threonine-protein kinase HT1;
	MDP0000319153	118	0.7546162498	BSL1_ARATH	Serine/threonine-protein phosphatase BSL1;
	MDP0000539595	120	0.7656023937	R13L1_ARATH	Putative disease resistance RPP13-like protein 1;
	MDP0000742986	122	0.7446535605	Y1461_ARATH	Probable serine/threonine-protein kinase At1g54610;
	MDP0000285017	125	0.7685051553	CSE_ARATH	Caffeoylshikimate esterase;
	MDP0000826016	126	0.7438250697	MPK7_ARATH	Mitogen-activated protein kinase 7;
	MDP0000199885	128	0.7436664543	YTHD2_BOVIN	YTH domain-containing family protein 2;
	MDP0000218409	129	0.7433877412	UBA2A_ARATH	UBP1-associated protein 2A;
	MDP0000321005	130	0.7584676222	.	NA
	MDP0000283456	131	0.7649427524	CTU1_ARATH	Cytoplasmic tRNA 2-thiolation protein 1 {ECO:0000255|HAMAP-Rule:MF_03053};
	MDP0000191665	132	0.7416235026	RNF14_HUMAN	E3 ubiquitin-protein ligase RNF14;
	MDP0000225062	133	0.7416127314	GTE4_ARATH	Transcription factor GTE4;
	MDP0000159795	135	0.7408479087	GCP2_ARATH	Probable glutamate carboxypeptidase 2;
	MDP0000221668	139	0.7397530425	PXM16_ARATH	Zinc-metallopeptidase, peroxisomal;
	MDP0000735797	140	0.778646047	LENG8_XENLA	Leukocyte receptor cluster member 8 homolog;
	MDP0000255495	144	0.7556348675	CID3_ARATH	Polyadenylate-binding protein-interacting protein 3;
	MDP0000668138	144	0.738128678	.	NA
	MDP0000625291	145	0.7379002637	ALFL3_ARATH	PHD finger protein ALFIN-LIKE 3;
	MDP0000232873	147	0.7373820494	RCD1_ARATH	Inactive poly [ADP-ribose] polymerase RCD1;
	MDP0000314698	148	0.7372629637	.	NA
	MDP0000612884	148	0.7475324066	TPR4_ARATH	Topless-related protein 4;
	MDP0000265593	149	0.736715742	DJB13_MOUSE	DnaJ homolog subfamily B member 13;
	MDP0000776183	155	0.7349368145	PUM2_ARATH	Pumilio homolog 2;
	MDP0000207715	157	0.742745307	BRL1_ARATH	Serine/threonine-protein kinase BRI1-like 1;
	MDP0000222113	157	0.7340683525	UBC10_ARATH	Ubiquitin-conjugating enzyme E2 10;
	MDP0000228264	158	0.7441007672	SRRT_ARATH	Serrate RNA effector molecule;
	MDP0000332599	159	0.7337515697	ODO2B_ARATH	Dihydrolipoyllysine-residue succinyltransferase component of 2-oxoglutarate dehydrogenase complex 2, mitochondrial;
	MDP0000142384	162	0.733000527	FUBP1_HUMAN	Far upstream element-binding protein 1;
	MDP0000214784	164	0.7327464618	2AB2C_ARATH	Probable serine/threonine protein phosphatase 2A regulatory subunit B''gamma;
	MDP0000175360	165	0.732701226	CERK1_ARATH	Chitin elicitor receptor kinase 1;
	MDP0000193753	167	0.7322129663	.	NA
	MDP0000167597	168	0.7813434289	CIPKN_ARATH	CBL-interacting serine/threonine-protein kinase 23;
	MDP0000257271	170	0.7301226759	ZDHC9_ARATH	Probable protein S-acyltransferase 7;
	MDP0000192952	171	0.7360297457	.	NA
	MDP0000122158	171	0.7292866549	TLP8_ORYSJ	Tubby-like F-box protein 8;
	MDP0000159358	173	0.7627828279	.	NA
	MDP0000557136	173	0.7291516389	JMJ18_ARATH	Lysine-specific demethylase JMJ18;
	MDP0000222238	174	0.7291322453	.	NA
	MDP0000143969	175	0.72892288	CID6_ARATH	Polyadenylate-binding protein-interacting protein 6;
	MDP0000229070	177	0.7286122948	XLG3_ARATH	Extra-large guanine nucleotide-binding protein 3;
	MDP0000310800	181	0.7764968611	AHK3_ARATH	Histidine kinase 3;
	MDP0000302730	181	0.7284482874	YGSA_SCHPO	Uncharacterized ATP-dependent helicase C29A10.10c;
	MDP0000123345	184	0.7362099156	ASPL1_ARATH	Aspartic proteinase-like protein 1;
	MDP0000198973	186	0.7285844747	CALSA_ARATH	Callose synthase 10;
	MDP0000321308	186	0.7272235953	NTF4_TOBAC	Mitogen-activated protein kinase homolog NTF4;
	MDP0000274626	188	0.7616715542	P2C27_ARATH	Probable protein phosphatase 2C 27;
	MDP0000281521	191	0.7261528041	YTDC2_HUMAN	Probable ATP-dependent RNA helicase YTHDC2;
	MDP0000213757	192	0.7312813111	ALIS1_ARATH	ALA-interacting subunit 1;
	MDP0000263711	193	0.7768834772	POLX_TOBAC	Retrovirus-related Pol polyprotein from transposon TNT 1-94;
	MDP0000304488	194	0.7255110267	SSC14_ARATH	Sister chromatid cohesion 1 protein 4;
	MDP0000170899	195	0.7406337406	.	NA
	MDP0000138486	196	0.7417288062	RBM38_XENLA	RNA-binding protein 38;
	MDP0000257637	197	0.7246760914	RIO2_DICDI	Serine/threonine-protein kinase rio2;
	MDP0000170524	198	0.7446107504	.	NA
	MDP0000173686	199	0.7243740503	.	NA
	MDP0000160046	200	0.7242608602	ALA3_ARATH	Phospholipid-transporting ATPase 3;
	MDP0000230308	201	0.7242084895	CTR1_ARATH	Serine/threonine-protein kinase CTR1;
	MDP0000249500	201	0.7455485813	PRP16_BOVIN	Pre-mRNA-splicing factor ATP-dependent RNA helicase PRP16;
	MDP0000136500	201	0.7381589386	CTR1_ARATH	Serine/threonine-protein kinase CTR1;
	MDP0000283933	203	0.723453798	COI1_ARATH	Coronatine-insensitive protein 1;
	MDP0000047696	204	0.7391230413	P2C60_ORYSJ	Probable protein phosphatase 2C 60;
	MDP0000200696	206	0.723211463	AP3D_ARATH	AP-3 complex subunit delta;
	MDP0000198094	207	0.7571934199	PME1_ARATH	Pectinesterase 1;
	MDP0000202881	207	0.7571893931	PME1_ARATH	Pectinesterase 1;
	MDP0000520325	208	0.7227681083	WEB1_ARATH	Protein WEAK CHLOROPLAST MOVEMENT UNDER BLUE LIGHT 1;
	MDP0000306850	208	0.7519138662	CDPK4_SOLTU	Calcium-dependent protein kinase 4;
	MDP0000313902	209	0.7227417605	PUM5_ARATH	Pumilio homolog 5;
	MDP0000277733	210	0.7335572627	ATG1_MAGO7	Serine/threonine-protein kinase ATG1 {ECO:0000303|PubMed:17416896};
	MDP0000150270	210	0.7224718001	ICML1_ARATH	Probable isoprenylcysteine alpha-carbonyl methylesterase ICMEL1;
	MDP0000143706	212	0.7402640361	ETFA_ARATH	Electron transfer flavoprotein subunit alpha, mitochondrial;
	MDP0000194124	212	0.7224030697	MYO6_ARATH	Myosin-6;
	MDP0000202155	213	0.7219073543	UBC18_ARATH	Probable ubiquitin-conjugating enzyme E2 18;
	MDP0000855302	215	0.7212145913	PRP16_HUMAN	Pre-mRNA-splicing factor ATP-dependent RNA helicase PRP16;
	MDP0000417845	217	0.7511860885	.	NA
	MDP0000848959	220	0.7224670097	.	NA
	MDP0000180409	221	0.720774872	SPL12_ARATH	Squamosa promoter-binding-like protein 12;
	MDP0000134558	223	0.7191329941	CPSF_ARATH	30-kDa cleavage and polyadenylation specificity factor 30 {ECO:0000303|PubMed:18479511};
	MDP0000281967	224	0.7190342421	GAT1_ARATH	GABA transporter 1;
	MDP0000129617	225	0.7188456073	ARL5_DICDI	ADP-ribosylation factor-like protein 5;
	MDP0000246857	229	0.7203596732	CLPX_RUEST	ATP-dependent Clp protease ATP-binding subunit ClpX {ECO:0000255|HAMAP-Rule:MF_00175};
	MDP0000236911	229	0.7177704219	HT1_ARATH	Serine/threonine-protein kinase HT1;
	MDP0000817038	230	0.7177576804	.	NA
	MDP0000259809	232	0.733855938	TMN8_ARATH	Transmembrane 9 superfamily member 8 {ECO:0000305};
	MDP0000148376	232	0.717539166	.	NA
	MDP0000614281	235	0.7172317725	CIPK5_ARATH	CBL-interacting serine/threonine-protein kinase 5;
	MDP0000150999	235	0.7232175834	ASPL2_ARATH	Aspartic proteinase-like protein 2;
	MDP0000224116	236	0.7326509991	CAP8_ARATH	Putative clathrin assembly protein At2g01600;
	MDP0000151626	238	0.7696950693	AMRA1_HUMAN	Activating molecule in BECN1-regulated autophagy protein 1;
	MDP0000125269	240	0.7280835309	FKB53_ARATH	Peptidyl-prolyl cis-trans isomerase FKBP53;
	MDP0000645959	241	0.7504326617	TPR4_ARATH	Topless-related protein 4;
	MDP0000302448	243	0.7159019429	VIP2_NICBE	Probable NOT transcription complex subunit VIP2;
	MDP0000221362	244	0.7156484542	ASPL2_ARATH	Aspartic proteinase-like protein 2;
	MDP0000267275	246	0.7150315471	LCYD1_ORYSJ	Putative L-cysteine desulfhydrase 1;
	MDP0000829384	248	0.7147696482	RABEP_DROME	Rab proteins geranylgeranyltransferase component A;
	MDP0000517920	249	0.7139959291	Y5158_ARATH	Probable receptor-like protein kinase At5g15080;
	MDP0000205158	249	0.7412189948	.	NA
	MDP0000201290	249	0.728450547	JMJ16_ARATH	Putative lysine-specific demethylase JMJ16;
	MDP0000318553	250	0.7150128564	TSL_ARATH	Serine/threonine-protein kinase TOUSLED;
	MDP0000276517	252	0.7135232668	POT11_ARATH	Potassium transporter 11;
	MDP0000342757	253	0.7134211601	.	NA
	MDP0000235158	254	0.7133842041	UBC18_ARATH	Probable ubiquitin-conjugating enzyme E2 18;
	MDP0000319664	255	0.7132251773	SLMO_DICDI	Protein slowmo homolog;
	MDP0000700517	256	0.713207454	.	NA
	MDP0000935093	256	0.724515679	CNGC5_ARATH	Probable cyclic nucleotide-gated ion channel 5;
	MDP0000622618	257	0.7131204603	DHE1_ARATH	Glutamate dehydrogenase 1;
	MDP0000144617	258	0.7130975786	.	NA
	MDP0000499193	259	0.7461479014	UBIQ_WHEAT	Ubiquitin;
	MDP0000137519	259	0.7252914657	RIN2_ARATH	E3 ubiquitin protein ligase RIN2;
	MDP0000271408	259	0.7130963678	.	NA
	MDP0000668914	261	0.7127206554	.	NA
	MDP0000758317	261	0.7449582286	PHF1_ARATH	SEC12-like protein 1;
	MDP0000295852	262	0.7126060846	R13L1_ARATH	Putative disease resistance RPP13-like protein 1;
	MDP0000145898	262	0.751102828	KSG1_ARATH	Shaggy-related protein kinase alpha;
	MDP0000680536	263	0.712567285	DCP5_ARATH	Protein decapping 5;
	MDP0000570037	264	0.7124075662	PIRL1_ARATH	Plant intracellular Ras-group-related LRR protein 1;
	MDP0000871598	267	0.7121891836	KPYC_TOBAC	Pyruvate kinase, cytosolic isozyme;
	MDP0000164884	268	0.7120708338	AGD4_ARATH	ADP-ribosylation factor GTPase-activating protein AGD4;
	MDP0000304937	272	0.716374032	SYQ_LUPLU	Glutamine--tRNA ligase;
	MDP0000315500	272	0.7116567034	SUGP1_ARATH	SURP and G-patch domain-containing protein 1-like protein;
	MDP0000207654	276	0.7104541368	TUL1_YEAST	Transmembrane E3 ubiquitin-protein ligase 1;
	MDP0000363904	279	0.7437947227	PAT_PETHY	Bifunctional aspartate aminotransferase and glutamate/aspartate-prephenate aminotransferase;
	MDP0000337836	281	0.709770722	ASPL1_ARATH	Aspartic proteinase-like protein 1;
	MDP0000288005	283	0.7092037851	SIZ1_ARATH	E3 SUMO-protein ligase SIZ1;
	MDP0000256354	283	0.7175622712	ATG1_MAGO7	Serine/threonine-protein kinase ATG1 {ECO:0000303|PubMed:17416896};
	MDP0000243062	284	0.7288655612	MSL2_ARATH	Mechanosensitive ion channel protein 2, chloroplastic;
	MDP0000846874	284	0.7478317923	CNOT1_DANRE	CCR4-NOT transcription complex subunit 1;
	MDP0000306587	285	0.7182044754	CPR30_ARATH	F-box protein CPR30;
	MDP0000248823	285	0.7089256763	APXT_ARATH	L-ascorbate peroxidase T, chloroplastic;
	MDP0000913105	286	0.7107993193	GTE3_ARATH	Transcription factor GTE3, chloroplastic;
	MDP0000309026	286	0.7087496213	AT18H_ARATH	Autophagy-related protein 18h;
	MDP0000298345	287	0.7086745159	.	NA
	MDP0000276753	288	0.7309842217	C3H62_ORYSJ	Zinc finger CCCH domain-containing protein 62;
	MDP0000290998	291	0.7161792845	COPA1_ARATH	Coatomer subunit alpha-1;
	MDP0000175028	292	0.7464410207	TPR2_ARATH	Topless-related protein 2;
	MDP0000177248	292	0.7504720091	NEK6_ARATH	Serine/threonine-protein kinase Nek6;
	MDP0000756205	293	0.7079744244	POB1_ARATH	BTB/POZ domain-containing protein POB1;
	MDP0000724206	294	0.7076087411	HRD1B_ARATH	ERAD-associated E3 ubiquitin-protein ligase HRD1B {ECO:0000305};
	MDP0000296352	296	0.7328297494	SINA5_ARATH	E3 ubiquitin-protein ligase SINAT5;
	MDP0000288943	297	0.7168334925	GTE8_ARATH	Transcription factor GTE8;
	MDP0000243056	298	0.7072980615	HUAL3_ARATH	HUA2-like protein 3;
	MDP0000141786	298	0.7261037895	RB3GP_DANRE	Rab3 GTPase-activating protein catalytic subunit;
	MDP0000179069	299	0.769255707	CDPK8_ARATH	Calcium-dependent protein kinase 8;
	MDP0000319833	299	0.7072786225	ERDL7_ARATH	Sugar transporter ERD6-like 7;
	MDP0000341606	302	0.7069614624	DSP8_ARATH	Putative dual specificity protein phosphatase DSP8;
	MDP0000507273	303	0.706719953	.	NA
	MDP0000817803	304	0.7066248777	.	NA
	MDP0000246926	308	0.7063776259	SIP12_MAIZE	Aquaporin SIP1-2;
	MDP0000275564	308	0.7056243483	DNJC7_DICDI	DnaJ homolog subfamily C member 7 homolog;
	MDP0000264764	312	0.704722812	.	NA
	MDP0000612456	315	0.7045444652	C3H40_ORYSJ	Zinc finger CCCH domain-containing protein 40;
	MDP0000680813	315	0.7172341333	PUB13_ARATH	U-box domain-containing protein 13;
	MDP0000270796	316	0.7044119339	B2_DAUCA	B2 protein;
	MDP0000319611	318	0.7035259523	PHIP_HUMAN	PH-interacting protein;
	MDP0000858674	320	0.7031969005	TPPII_ARATH	Tripeptidyl-peptidase 2;
	MDP0000271643	322	0.7123986537	CHR4_ARATH	Protein CHROMATIN REMODELING 4 {ECO:0000303|PubMed:16547115};
	MDP0000258979	325	0.7025349225	AL3H1_ARATH	Aldehyde dehydrogenase family 3 member H1;
	MDP0000284128	325	0.7156351108	APK1A_ARATH	Protein kinase APK1A, chloroplastic;
	MDP0000320314	327	0.7646712038	Y7797_ORYSJ	B3 domain-containing protein Os07g0679700;
	MDP0000281474	327	0.7230218707	PUB13_ARATH	U-box domain-containing protein 13;
	MDP0000189366	328	0.7642082246	SLK2_ARATH	Probable transcriptional regulator SLK2;
	MDP0000337455	329	0.701393717	LCB1_ARATH	Long chain base biosynthesis protein 1;
	MDP0000119642	330	0.7012990069	.	NA
	MDP0000202700	331	0.7011702328	CDC48_SOYBN	Cell division cycle protein 48 homolog;
	MDP0000260561	333	0.7008753979	.	NA
	MDP0000315220	334	0.7006720141	INVE_ARATH	Alkaline/neutral invertase E, chloroplastic {ECO:0000305};
	MDP0000334362	335	0.70048776	VA721_ARATH	Vesicle-associated membrane protein 721;
	MDP0000865313	336	0.7002905434	EDR1_ARATH	Serine/threonine-protein kinase EDR1;
	MDP0000249558	337	0.7029861991	DI3L2_ARATH	DIS3-like exonuclease 2 {ECO:0000255|HAMAP-Rule:MF_03045};
	MDP0000203626	337	0.7334002145	AB20B_ARATH	ABC transporter B family member 20;
	MDP0000337339	338	0.7001672471	VP201_ARATH	Vacuolar protein sorting-associated protein 20 homolog 1;
	MDP0000299828	339	0.7480423476	.	NA
	MDP0000240142	341	0.699987976	ZDH22_ARATH	Protein S-acyltransferase 24;
	MDP0000145897	342	0.6997121236	RPAP2_ARATH	Putative RNA polymerase II subunit B1 CTD phosphatase RPAP2 homolog;
	MDP0000309283	343	0.7235507759	BAK1_ARATH	BRASSINOSTEROID INSENSITIVE 1-associated receptor kinase 1;
	MDP0000891962	343	0.752526125	SRG1_ARATH	Protein SRG1;
	MDP0000152033	344	0.6994971237	EIN2_ARATH	Ethylene-insensitive protein 2;
	MDP0000263199	346	0.6994112049	.	NA
	MDP0000275608	346	0.701135691	.	NA
	MDP0000279640	347	0.6993487145	C3H41_ARATH	Zinc finger CCCH domain-containing protein 41;
	MDP0000269506	349	0.699309976	IWS1_MOUSE	Protein IWS1 homolog;
	MDP0000426097	350	0.6989816553	Y4837_ARATH	KH domain-containing protein At4g18375;
	MDP0000880453	351	0.6988139162	CIPK5_ARATH	CBL-interacting serine/threonine-protein kinase 5;
	MDP0000182487	353	0.6982921956	XLG1_ARATH	Extra-large guanine nucleotide-binding protein 1;
	MDP0000181464	354	0.6980464164	IPO4_HUMAN	Importin-4;
	MDP0000321155	355	0.6979557207	EX84B_ARATH	Exocyst complex component EXO84B;
	MDP0000132286	356	0.7073996538	YIF1B_MOUSE	Protein YIF1B;
	MDP0000181026	356	0.6979474255	ERGI3_DANRE	Endoplasmic reticulum-Golgi intermediate compartment protein 3;
	MDP0000833077	357	0.6978267169	YODA_ARATH	Mitogen-activated protein kinase kinase kinase YODA;
	MDP0000319493	361	0.6973535487	.	NA
	MDP0000201078	362	0.6972714707	BAK1_ARATH	BRASSINOSTEROID INSENSITIVE 1-associated receptor kinase 1;
	MDP0000303739	363	0.6970910275	MDHG_CITLA	Malate dehydrogenase, glyoxysomal;
	MDP0000112687	364	0.7662331759	.	NA
	MDP0000869725	364	0.6965898648	ZFP3_ARATH	Zinc finger protein 3;
	MDP0000187156	365	0.6965384526	BT3_ARATH	BTB/POZ and TAZ domain-containing protein 3;
	MDP0000259313	366	0.6962632968	.	NA
	MDP0000262273	367	0.6962115274	.	NA
	MDP0000676817	368	0.6973811905	SYD_ARATH	Chromatin structure-remodeling complex protein SYD;
	MDP0000341161	368	0.6961716312	ATG8B_ORYSJ	Autophagy-related protein 8B;
	MDP0000231979	369	0.6961705748	CI041_RAT	UPF0586 protein C9orf41 homolog;
	MDP0000608985	370	0.6974695952	RIBR_MAIZE	Riboflavin biosynthesis protein PYRR, chloroplastic;
	MDP0000320243	372	0.7178966223	PP4R3_DANRE	Serine/threonine-protein phosphatase 4 regulatory subunit 3;
	MDP0000786851	373	0.6957555011	ARIA_ARATH	ARM REPEAT PROTEIN INTERACTING WITH ABF2;
	MDP0000221463	373	0.7070963515	RHD32_ARATH	Protein ROOT HAIR DEFECTIVE 3 homolog 2 {ECO:0000255|HAMAP-Rule:MF_03109};
	MDP0000139345	377	0.6951775453	.	NA
	MDP0000237536	378	0.7083592165	PUB34_ARATH	U-box domain-containing protein 34;
	MDP0000296357	379	0.6951696563	CSPL6_ARATH	CASP-like protein 5A2;
	MDP0000496348	379	0.7285468671	WDR26_XENTR	WD repeat-containing protein 26;
	MDP0000302293	380	0.6951050772	.	NA
	MDP0000937086	383	0.694827206	GTE4_ARATH	Transcription factor GTE4;
	MDP0000135363	386	0.6944336279	BCAT5_ARATH	Branched-chain-amino-acid aminotransferase 5, chloroplastic;
	MDP0000251057	392	0.7047270524	.	NA
	MDP0000320892	395	0.6935025098	ATG3_ARATH	Autophagy-related protein 3;
	MDP0000173822	397	0.6933958493	ODB2_ARATH	Lipoamide acyltransferase component of branched-chain alpha-keto acid dehydrogenase complex, mitochondrial;
	MDP0000695252	398	0.6927745761	FB303_ARATH	F-box protein At1g22220;
	MDP0000536881	398	0.7732128391	TGA21_TOBAC	TGACG-sequence-specific DNA-binding protein TGA-2.1;
	MDP0000321558	399	0.7571401718	.	NA
	MDP0000141008	399	0.6946514001	.	NA
	MDP0000217490	400	0.6926606055	LEUNG_ARATH	Transcriptional corepressor LEUNIG;
	MDP0000922141	401	0.6923882293	RNF5_CAEEL	RING finger protein 5;
	MDP0000170246	402	0.6922719497	.	NA
	MDP0000241504	405	0.7574202628	SUCD_METS5	Succinate-semialdehyde dehydrogenase (acetylating);
	MDP0000670775	405	0.6913650421	AIG1_ARATH	Protein AIG1;
	MDP0000268543	406	0.691227021	RSH2C_ARATH	Probable GTP diphosphokinase RSH2, chloroplastic;
	MDP0000258542	407	0.7032143531	TUL1_YEAST	Transmembrane E3 ubiquitin-protein ligase 1;
	MDP0000917991	408	0.6911276294	E1314_ARATH	Glucan endo-1,3-beta-glucosidase 14;
	MDP0000167963	410	0.7291886814	P2C10_ARATH	Probable protein phosphatase 2C 10;
	MDP0000143860	410	0.7216165056	FBL4_ARATH	F-box/LRR-repeat protein 4;
	MDP0000144888	410	0.6954662765	UFD1_RAT	Ubiquitin fusion degradation protein 1 homolog {ECO:0000250|UniProtKB:Q92890};
	MDP0000135877	411	0.7408348601	PERK9_ARATH	Proline-rich receptor-like protein kinase PERK9;
	MDP0000161139	412	0.7171716662	Y1666_ARATH	Uncharacterized protein At1g76660;
	MDP0000010610	412	0.6945121665	.	NA
	MDP0000656568	413	0.690937263	KPYC_TOBAC	Pyruvate kinase, cytosolic isozyme;
	MDP0000233569	414	0.6908123165	MD26C_ARATH	Probable mediator of RNA polymerase II transcription subunit 26c;
	MDP0000193946	416	0.6907119217	KPYC_SOYBN	Pyruvate kinase, cytosolic isozyme;
	MDP0000127563	418	0.6906500443	ORP4B_ARATH	Oxysterol-binding protein-related protein 4B;
	MDP0000140404	419	0.6906015739	MCCB_ARATH	Methylcrotonoyl-CoA carboxylase beta chain, mitochondrial;
	MDP0000119861	420	0.6905847752	.	NA
	MDP0000257881	421	0.6904476087	PUB4_ARATH	U-box domain-containing protein 4;
	MDP0000298393	422	0.6901093557	STA1_ARATH	Protein STABILIZED1;
	MDP0000155726	423	0.6899787493	.	NA
	MDP0000422544	427	0.689678069	PLDP1_ARATH	Phospholipase D p1;
	MDP0000173687	428	0.689569712	LACS4_ARATH	Long chain acyl-CoA synthetase 4;
	MDP0000248082	428	0.723225344	.	NA
	MDP0000142826	429	0.6894112755	HT1_ARATH	Serine/threonine-protein kinase HT1;
	MDP0000269546	430	0.6892273887	DECR2_ARATH	Peroxisomal 2,4-dienoyl-CoA reductase;
	MDP0000260850	431	0.7270727427	.	NA
	MDP0000247918	433	0.6994515742	GDT14_ARATH	GDT1-like protein 4;
	MDP0000304632	434	0.6886299424	MAG1_SCHPO	DNA-3-methyladenine glycosylase 1;
	MDP0000557234	435	0.6910847669	ETR1_MALDO	Ethylene receptor;
	MDP0000579449	438	0.688394621	RKF3_ARATH	Probable LRR receptor-like serine/threonine-protein kinase RKF3;
	MDP0000150669	440	0.688295236	PTI1_SOLLC	Pto-interacting protein 1;
	MDP0000244231	443	0.6880780913	LHW_ARATH	Transcription factor LHW;
	MDP0000605106	444	0.6878485797	CSK21_ARATH	Casein kinase II subunit alpha-1;
	MDP0000165867	451	0.6951773016	EDR1_ARATH	Serine/threonine-protein kinase EDR1;
	MDP0000244469	451	0.6869539132	AROC_ARATH	Chorismate synthase, chloroplastic;
	MDP0000291524	452	0.6869535813	PSD11_ARATH	26S proteasome non-ATPase regulatory subunit 11 homolog;
	MDP0000303610	454	0.709698951	TM1L2_XENLA	TOM1-like protein 2;
	MDP0000727836	456	0.7264443601	SCL1_ARATH	Scarecrow-like protein 1;
	MDP0000118814	456	0.7672832001	Y1960_ARATH	Probable serine/threonine-protein kinase At1g09600;
	MDP0000575170	457	0.6866030605	OCT4_ARATH	Organic cation/carnitine transporter 4;
	MDP0000286846	458	0.6865673434	HBP1A_WHEAT	Transcription factor HBP-1a;
	MDP0000206391	460	0.7546588949	.	NA
	MDP0000283750	461	0.686153998	DNJ15_ARATH	Chaperone protein dnaJ 15;
	MDP0000262210	463	0.6858239245	TGA21_TOBAC	TGACG-sequence-specific DNA-binding protein TGA-2.1;
	MDP0000282387	464	0.73422274	ARGJ_RICCO	Arginine biosynthesis bifunctional protein ArgJ, chloroplastic {ECO:0000255|HAMAP-Rule:MF_03124};
	MDP0000171164	465	0.7045664279	Y5614_ARATH	Probable LRR receptor-like serine/threonine-protein kinase At1g56140;
	MDP0000311799	466	0.6849793007	ASPL2_ARATH	Aspartic proteinase-like protein 2;
	MDP0000245757	469	0.6941553076	RHD3_ARATH	Protein ROOT HAIR DEFECTIVE 3 {ECO:0000255|HAMAP-Rule:MF_03109};
	MDP0000265047	473	0.6842619292	CREC_ASPNC	Probable catabolite repression protein creC;
	MDP0000133102	474	0.6841967954	T184C_HUMAN	Transmembrane protein 184C;
	MDP0000137364	474	0.6911342618	HT1_ARATH	Serine/threonine-protein kinase HT1;
	MDP0000216772	475	0.6841616347	GEM1_USTMA	Mitochondrial Rho GTPase 1;
	MDP0000154972	476	0.6841045292	Y2349_ARATH	Uncharacterized protein At2g33490;
	MDP0000267664	476	0.7508122	KING1_ARATH	SNF1-related protein kinase regulatory subunit gamma-1;
	MDP0000306800	479	0.6837592696	.	NA
	MDP0000834327	479	0.7354644169	CNG20_ARATH	Probable cyclic nucleotide-gated ion channel 20, chloroplastic;
	MDP0000182779	480	0.6833257819	Y3846_ARATH	Uncharacterized protein At3g58460;
	MDP0000316255	481	0.6832740547	T184C_XENLA	Transmembrane protein 184C;
	MDP0000305144	483	0.682923273	.	NA
	MDP0000795593	484	0.6828467635	.	NA
	MDP0000139862	485	0.6828241612	CMTA2_ARATH	Calmodulin-binding transcription activator 2;
	MDP0000280559	486	0.6827522714	RF2A_ORYSJ	Transcription factor RF2a;
	MDP0000197773	487	0.682668098	CDS1_ARATH	Phosphatidate cytidylyltransferase;
	MDP0000856286	488	0.6824499525	GLAK1_ARATH	Glucuronokinase 1;
	MDP0000276411	489	0.6823720748	FPGS1_ARATH	Folylpolyglutamate synthase {ECO:0000250|UniProtKB:Q05932, ECO:0000312|EMBL:CAC80839.2};
	MDP0000298111	490	0.687699634	RBM25_HUMAN	RNA-binding protein 25;
	MDP0000824191	491	0.6817669827	.	NA
	MDP0000152561	492	0.7605798057	SAC2_ARATH	Phosphoinositide phosphatase SAC2;
	MDP0000126437	494	0.6815583963	ASPL2_ARATH	Aspartic proteinase-like protein 2;
	MDP0000392606	494	0.6880863228	Y5436_ARATH	MATH domain-containing protein At5g43560;
	MDP0000178719	496	0.6814668296	RKP_ARATH	E3 ubiquitin-protein ligase RKP;
	MDP0000233351	497	0.6813162597	.	NA
	MDP0000313575	499	0.6810355177	Y3482_ARATH	BTB/POZ domain-containing protein At3g44820;
	MDP0000146933	499	0.6861639939	NFYA9_ARATH	Nuclear transcription factor Y subunit A-9;

## Sheet: MdCHK4a
Bait gene	Coexpressed gene	HRR	PCC
MdCHK4a	MDP0000151825	0	1	AHK4_ARATH	Histidine kinase 4;
	MDP0000162605	1	0.8812954585	ACR8_ARATH	ACT domain-containing protein ACR8 {ECO:0000305};
	MDP0000084546	3	0.8563752814	CAS2_BETPL	Cycloartenol synthase 2;
	MDP0000937433	4	0.8630756923	.	NA
	MDP0000820541	4	0.8532851296	ABIL2_ARATH	Protein ABIL2;
	MDP0000301022	5	0.8331558428	BGL42_ARATH	Beta-glucosidase 42;
	MDP0000142296	8	0.8220301614	.	NA
	MDP0000577872	9	0.8069276307	Y1848_ARATH	Probable inactive receptor kinase At1g48480;
	MDP0000252362	9	0.8312604379	GCA2_ARATH	Gamma carbonic anhydrase 2, mitochondrial;
	MDP0000180139	11	0.8044690003	Y1559_ARATH	DUF21 domain-containing protein At1g55930, chloroplastic;
	MDP0000129374	12	0.8027480502	RGA3_SOLBU	Putative disease resistance protein RGA3;
	MDP0000295783	13	0.8001689191	NPK1_TOBAC	Mitogen-activated protein kinase kinase kinase NPK1;
	MDP0000064909	14	0.797521876	Y2182_ARATH	Leucine-rich repeat receptor-like tyrosine-protein kinase At2g41820;
	MDP0000119425	14	0.8048054387	.	NA
	MDP0000258724	15	0.7964833546	NCRK_ARATH	Receptor-like serine/threonine-protein kinase NCRK;
	MDP0000493758	16	0.7956241629	.	NA
	MDP0000165523	17	0.827365517	MYBB_XENLA	Myb-related protein B;
	MDP0000217946	23	0.7837323827	ICR2_ARATH	Interactor of constitutive active ROPs 2, chloroplastic;
	MDP0000283985	26	0.7887352035	PABP2_ARATH	Polyadenylate-binding protein 2;
	MDP0000265003	26	0.780243949	Y1680_ARATH	Probable leucine-rich repeat receptor-like protein kinase At1g68400;
	MDP0000204921	27	0.7768443412	NLTP2_APIGA	Non-specific lipid-transfer protein 2 {ECO:0000303|PubMed:23913675};
	MDP0000492524	27	0.7768443412	NLTP2_APIGA	Non-specific lipid-transfer protein 2 {ECO:0000303|PubMed:23913675};
	MDP0000664113	30	0.7742237644	.	NA
	MDP0000718454	34	0.7753612759	TDR_ARATH	Leucine-rich repeat receptor-like protein kinase TDR;
	MDP0000318604	34	0.7722948297	.	NA
	MDP0000318389	38	0.7709695036	RPM1_ARATH	Disease resistance protein RPM1;
	MDP0000137181	40	0.7942633005	.	NA
	MDP0000542953	40	0.7702289763	Y2579_ARATH	Probably inactive leucine-rich repeat receptor-like protein kinase At2g25790;
	MDP0000195879	45	0.7653158546	GAUT6_ARATH	Probable galacturonosyltransferase 6;
	MDP0000322257	46	0.7640672323	WRK21_ARATH	Probable WRKY transcription factor 21;
	MDP0000322294	47	0.7726747348	TDR_ARATH	Leucine-rich repeat receptor-like protein kinase TDR;
	MDP0000166239	47	0.7636367624	TBL33_ARATH	Protein trichome birefringence-like 33;
	MDP0000219271	48	0.7632605494	FEI1_ARATH	LRR receptor-like serine/threonine-protein kinase FEI 1;
	MDP0000203666	49	0.7816644623	WOX4_ARATH	WUSCHEL-related homeobox 4;
	MDP0000132078	49	0.761827959	HDA19_ARATH	Histone deacetylase 19;
	MDP0000020317	50	0.7618151146	LAX2_ARATH	Auxin transporter-like protein 2;
	MDP0000184848	52	0.7892380713	Y5880_ARATH	BTB/POZ domain-containing protein At5g48800;
	MDP0000311556	52	0.7611637939	ZDHC1_ARATH	Probable protein S-acyltransferase 22;
	MDP0000260512	53	0.7738208756	4CL1_TOBAC	4-coumarate--CoA ligase 1;
	MDP0000461555	53	0.7829144772	ANGLT_ROSHC	Anthocyanidin 5,3-O-glucosyltransferase;
	MDP0000259094	56	0.7562168409	DOF17_ARATH	Dof zinc finger protein DOF1.7;
	MDP0000294142	58	0.7536784827	MPK9_ARATH	Mitogen-activated protein kinase 9;
	MDP0000163763	59	0.7533257773	LHW_ARATH	Transcription factor LHW;
	MDP0000313059	61	0.7517018654	ATB15_ARATH	Homeobox-leucine zipper protein ATHB-15;
	MDP0000164979	65	0.7497727574	.	NA
	MDP0000252752	66	0.7493636277	.	NA
	MDP0000293126	69	0.7483892128	VILI1_ARATH	Villin-1 {ECO:0000303|PubMed:10631247};
	MDP0000663301	70	0.7482326541	IAA16_ARATH	Auxin-responsive protein IAA16;
	MDP0000155074	72	0.7481721373	LAX2_ARATH	Auxin transporter-like protein 2;
	MDP0000211271	74	0.7471510034	.	NA
	MDP0000207096	76	0.7445338506	.	NA
	MDP0000246671	77	0.7573973235	IRX7_ARATH	Probable glucuronoxylan glucuronosyltransferase IRX7;
	MDP0000256645	77	0.7444111084	MYB86_ARATH	Transcription factor MYB86;
	MDP0000190501	79	0.7429900331	Y5830_ARATH	Probable inactive receptor kinase At5g58300;
	MDP0000265024	79	0.7718952144	GDIR_ARATH	Rho GDP-dissociation inhibitor 1;
	MDP0000233319	82	0.7510066114	.	NA
	MDP0000871812	85	0.7715637311	ZDH17_ARATH	Probable protein S-acyltransferase 19;
	MDP0000739246	86	0.7394112558	ACR9_ARATH	ACT domain-containing protein ACR9 {ECO:0000305};
	MDP0000205256	88	0.7389447288	SF21_HELAN	Pollen-specific protein SF21;
	MDP0000262757	93	0.7383033402	.	NA
	MDP0000147796	94	0.7432660832	ATK4_ARATH	Kinesin-4;
	MDP0000122393	94	0.7381031175	.	NA
	MDP0000174100	96	0.7479809994	.	NA
	MDP0000230474	100	0.7368968476	ZRAB3_MOUSE	DNA annealing helicase and endonuclease ZRANB3;
	MDP0000324018	100	0.7873331401	.	NA
	MDP0000298245	102	0.7484430072	ATK4_ARATH	Kinesin-4;
	MDP0000266029	104	0.7356462919	PEK11_ARATH	Putative proline-rich receptor-like protein kinase PERK11;
	MDP0000197092	105	0.734734938	RABEK_BOVIN	Rab9 effector protein with kelch motifs;
	MDP0000061368	106	0.7724230493	AHP1_ARATH	Histidine-containing phosphotransfer protein 1;
	MDP0000236500	106	0.7346625004	REV_ARATH	Homeobox-leucine zipper protein REVOLUTA;
	MDP0000885773	107	0.7340569131	.	NA
	MDP0000202363	107	0.7368919442	KP1_ARATH	Kinesin KP1;
	MDP0000197021	108	0.7337784675	.	NA
	MDP0000209319	109	0.7336576749	CDPK_DAUCA	Calcium-dependent protein kinase;
	MDP0000249827	111	0.7331968808	DOF53_ARATH	Dof zinc finger protein DOF5.3;
	MDP0000425438	113	0.7318900607	RPKL_ARATH	Receptor protein kinase-like protein At4g34220;
	MDP0000158780	114	0.7318842502	BAME2_ARATH	Leucine-rich repeat receptor-like serine/threonine-protein kinase BAM2;
	MDP0000669792	116	0.7308916906	.	NA
	MDP0000211616	117	0.7303442601	AB4F_ARATH	ABC transporter F family member 4;
	MDP0000168440	119	0.7302560535	H2A1_ARATH	Probable histone H2A.1;
	MDP0000252130	120	0.7301767653	TTL3_ARATH	Inactive TPR repeat-containing thioredoxin TTL3;
	MDP0000220972	122	0.7299299247	CND3_XENLA	Condensin complex subunit 3;
	MDP0000567362	123	0.7297288702	MAPT_ARATH	Microtubule-associated protein TORTIFOLIA1;
	MDP0000261874	125	0.7288359284	LHWL3_ARATH	Transcription factor bHLH155;
	MDP0000834828	127	0.7376583791	MA656_ARATH	65-kDa microtubule-associated protein 6;
	MDP0000250854	128	0.733281029	HNRPQ_HUMAN	Heterogeneous nuclear ribonucleoprotein Q;
	MDP0000849489	128	0.728214347	.	NA
	MDP0000200231	129	0.7281433334	PINI_ARATH	Auxin efflux carrier component 1;
	MDP0000184803	130	0.7278702439	.	NA
	MDP0000199864	131	0.7272545651	.	NA
	MDP0000265371	132	0.7261709662	P2C16_ARATH	Protein phosphatase 2C 16;
	MDP0000242242	133	0.7261524916	AHK4_ARATH	Histidine kinase 4;
	MDP0000219003	134	0.7257528256	.	NA
	MDP0000371401	136	0.7617017753	LHW_ARATH	Transcription factor LHW;
	MDP0000147794	136	0.724791377	PGLR_VITVI	Probable polygalacturonase;
	MDP0000441166	138	0.7502341577	.	NA
	MDP0000645695	139	0.7372440602	UTP11_ORYSJ	Probable U3 small nucleolar RNA-associated protein 11;
	MDP0000308779	139	0.769393127	TBL36_ARATH	Protein trichome birefringence-like 36;
	MDP0000231809	140	0.7376695598	BXL2_ARATH	Probable beta-D-xylosidase 2;
	MDP0000287354	140	0.7235582955	TMVRN_NICGU	TMV resistance protein N;
	MDP0000809276	142	0.7232243543	CCD11_ARATH	Cyclin-D1-1;
	MDP0000297061	144	0.7229114199	.	NA
	MDP0000239235	144	0.7388406284	WOX4_ARATH	WUSCHEL-related homeobox 4;
	MDP0000620944	145	0.7228566511	TMVRN_NICGU	TMV resistance protein N;
	MDP0000310368	146	0.7224341673	.	NA
	MDP0000469141	148	0.7222011386	GUX5_ARATH	Putative UDP-glucuronate:xylan alpha-glucuronosyltransferase 5;
	MDP0000299896	151	0.7390259999	CESA8_ARATH	Cellulose synthase A catalytic subunit 8 [UDP-forming];
	MDP0000196640	151	0.7208090906	PYRG2_XENLA	CTP synthase 2;
	MDP0000687362	152	0.7205163067	BAG7_ARATH	BAG family molecular chaperone regulator 7;
	MDP0000726936	155	0.7247081298	.	NA
	MDP0000131617	156	0.718692684	DPOLA_ORYSJ	DNA polymerase alpha catalytic subunit;
	MDP0000247482	157	0.7180513296	Y1960_ARATH	Probable serine/threonine-protein kinase At1g09600;
	MDP0000222855	158	0.717320413	CSCL4_ARATH	CSC1-like protein At3g21620;
	MDP0000221625	161	0.7164674268	KTHY_SCHPO	Thymidylate kinase;
	MDP0000304689	163	0.7157590519	.	NA
	MDP0000162938	163	0.7411257555	PP158_ARATH	Pentatricopeptide repeat-containing protein At2g17140;
	MDP0000256469	167	0.7145202994	HMA7_ARATH	Copper-transporting ATPase RAN1;
	MDP0000775682	168	0.7134126123	.	NA
	MDP0000209590	171	0.7752268496	HSDD3_ARATH	3beta-hydroxysteroid-dehydrogenase/decarboxylase isoform 3;
	MDP0000945196	172	0.7130086725	.	NA
	MDP0000881974	173	0.7127832989	.	NA
	MDP0000297928	174	0.7126177833	Y2242_ARATH	Probable LRR receptor-like serine/threonine-protein kinase At2g24230;
	MDP0000240858	176	0.7125273074	.	NA
	MDP0000348050	177	0.7124725476	.	NA
	MDP0000208491	178	0.7122647599	RFA1B_ARATH	Replication protein A 70 kDa DNA-binding subunit B;
	MDP0000361838	179	0.7122355253	IAA27_ARATH	Auxin-responsive protein IAA27;
	MDP0000190265	180	0.7119854736	BRL2_ARATH	Serine/threonine-protein kinase BRI1-like 2;
	MDP0000312601	183	0.7114840295	LHTL8_ARATH	Lysine histidine transporter-like 8;
	MDP0000563537	185	0.7105704924	.	NA
	MDP0000299324	186	0.7103890493	MLO4_ARATH	MLO-like protein 4;
	MDP0000768771	189	0.7099778986	.	NA
	MDP0000277292	195	0.7126111539	GUX3_ARATH	Putative UDP-glucuronate:xylan alpha-glucuronosyltransferase 3;
	MDP0000217851	197	0.7074404712	.	NA
	MDP0000322059	201	0.706220524	Y3037_ARATH	Probable inactive leucine-rich repeat receptor-like protein kinase At3g03770;
	MDP0000497083	202	0.7061444571	PP1_ORYSJ	Serine/threonine-protein phosphatase PP1;
	MDP0000948404	203	0.7055152336	Y1680_ARATH	Probable leucine-rich repeat receptor-like protein kinase At1g68400;
	MDP0000286184	206	0.705245004	DNAJ6_ARATH	Chaperone protein dnaJ 6;
	MDP0000266964	209	0.7047457274	.	NA
	MDP0000713403	210	0.7047093135	Y5656_ARATH	BTB/POZ domain-containing protein At5g66560;
	MDP0000169998	213	0.7159726264	TBL33_ARATH	Protein trichome birefringence-like 33;
	MDP0000835003	216	0.7300963759	.	NA
	MDP0000448817	217	0.7039027123	.	NA
	MDP0000199638	218	0.7038313729	CESA8_ARATH	Cellulose synthase A catalytic subunit 8 [UDP-forming];
	MDP0000766591	219	0.730301506	.	NA
	MDP0000141863	219	0.7035084568	FKB62_ARATH	Peptidyl-prolyl cis-trans isomerase FKBP62;
	MDP0000181940	220	0.703246548	SPL7_ARATH	Squamosa promoter-binding-like protein 7;
	MDP0000756678	222	0.7031057623	.	NA
	MDP0000118762	224	0.7027714395	.	NA
	MDP0000935660	226	0.7026577435	.	NA
	MDP0000131759	226	0.7401145987	IAA12_ARATH	Auxin-responsive protein IAA12;
	MDP0000252268	226	0.722397755	LC7L3_MOUSE	Luc7-like protein 3;
	MDP0000465174	227	0.7023891228	TMVRN_NICGU	TMV resistance protein N;
	MDP0000673939	228	0.7019909821	ASK21_ARATH	SKP1-like protein 21;
	MDP0000255045	229	0.7014584063	POK2_ARATH	Phragmoplast orienting kinesin 2;
	MDP0000139731	230	0.7012884603	.	NA
	MDP0000160783	231	0.7009400232	KTNB1_ARATH	Katanin p80 WD40 repeat-containing subunit B1 homolog {ECO:0000255|HAMAP-Rule:MF_03022};
	MDP0000198205	231	0.7157443374	ARK3_ARATH	Armadillo repeat-containing kinesin-like protein 3;
	MDP0000271132	232	0.7662098171	Y5830_ARATH	Probable inactive receptor kinase At5g58300;
	MDP0000221477	234	0.7007414778	KN12A_ARATH	Kinesin-like protein KIN12A;
	MDP0000246753	235	0.7006416858	TBL35_ARATH	Protein trichome birefringence-like 35;
	MDP0000322021	239	0.7002266897	BB_ARATH	E3 ubiquitin ligase BIG BROTHER;
	MDP0000711591	240	0.7001622294	.	NA
	MDP0000302024	241	0.6998251961	OPT7_ARATH	Oligopeptide transporter 7;
	MDP0000294017	242	0.6997111299	MYO2_ARATH	Myosin-2;
	MDP0000402444	243	0.7115662796	GH36_ARATH	Indole-3-acetic acid-amido synthetase GH3.6;
	MDP0000261248	245	0.7412764198	B3GT2_ARATH	Probable beta-1,3-galactosyltransferase 2;
	MDP0000246477	247	0.6990011974	.	NA
	MDP0000426630	248	0.7868076875	REV_ARATH	Homeobox-leucine zipper protein REVOLUTA;
	MDP0000129020	253	0.6975358368	IP5P1_ARATH	Type I inositol 1,4,5-trisphosphate 5-phosphatase 1;
	MDP0000031416	255	0.6974679701	NIK1_ARATH	Protein NSP-INTERACTING KINASE 1;
	MDP0000148221	256	0.6971874635	BH113_ARATH	Transcription factor bHLH113;
	MDP0000305329	258	0.7009224734	PSMD4_ARATH	26S proteasome non-ATPase regulatory subunit 4 homolog;
	MDP0000141709	259	0.6968805103	.	NA
	MDP0000262309	263	0.6964085624	KAT3_ARATH	Potassium channel KAT3;
	MDP0000364049	267	0.6957875195	RHD32_ARATH	Protein ROOT HAIR DEFECTIVE 3 homolog 2 {ECO:0000255|HAMAP-Rule:MF_03109};
	MDP0000141359	267	0.7358215507	ALL12_OLEEU	Isoflavone reductase-like protein;
	MDP0000235104	273	0.6952067242	TBB1_LUPAL	Tubulin beta-1 chain;
	MDP0000244851	274	0.6945307131	SD22_ARATH	G-type lectin S-receptor-like serine/threonine-protein kinase SD2-2;
	MDP0000194130	275	0.6955099435	.	NA
	MDP0000320351	276	0.7032248036	CESA4_ARATH	Cellulose synthase A catalytic subunit 4 [UDP-forming];
	MDP0000320671	276	0.696794114	PP251_ARATH	Putative pentatricopeptide repeat-containing protein At3g23330;
	MDP0000192163	277	0.6943488368	SD17_ARATH	Receptor-like serine/threonine-protein kinase SD1-7;
	MDP0000160821	278	0.6938500664	DRL27_ARATH	Disease resistance protein At4g27190;
	MDP0000789055	278	0.7288178174	EI2BD_HUMAN	Translation initiation factor eIF-2B subunit delta;
	MDP0000629985	279	0.6938285028	21KD_DAUCA	21 kDa protein;
	MDP0000168587	279	0.7008807579	.	NA
	MDP0000734535	280	0.6937586068	E2FE_ARATH	E2F transcription factor-like E2FE;
	MDP0000206089	283	0.7106703456	IRX10_ARATH	Probable beta-1,4-xylosyltransferase IRX10;
	MDP0000780347	284	0.6933599772	.	NA
	MDP0000247619	285	0.7387798581	MRE11_ARATH	Double-strand break repair protein MRE11;
	MDP0000259062	285	0.7133908417	ARFI_ARATH	Auxin response factor 9;
	MDP0000304492	287	0.6930594726	GAT12_ARATH	GATA transcription factor 12;
	MDP0000377050	291	0.692672286	TMVRN_NICGU	TMV resistance protein N;
	MDP0000138244	294	0.6925296867	PGTB2_HUMAN	Geranylgeranyl transferase type-2 subunit beta;
	MDP0000143680	295	0.6922161829	.	NA
	MDP0000229222	296	0.7702135215	.	NA
	MDP0000252034	296	0.6921726673	U503A_ARATH	UPF0503 protein At3g09070, chloroplastic;
	MDP0000765663	299	0.7857123715	SCRK7_ARATH	Probable fructokinase-7;
	MDP0000535151	301	0.6916589168	ACL5_ARATH	Thermospermine synthase ACAULIS5;
	MDP0000682227	302	0.6914721465	Y1461_ARATH	Probable serine/threonine-protein kinase At1g54610;
	MDP0000152987	304	0.6912275244	YH2X_SCHPO	Putative pseudouridine synthase C1A4.09;
	MDP0000176749	305	0.6926254979	UNE12_ARATH	Transcription factor UNE12;
	MDP0000303666	306	0.6910858697	SUVH4_ARATH	Histone-lysine N-methyltransferase, H3 lysine-9 specific SUVH4;
	MDP0000543018	307	0.690950316	UNC_ARATH	Serine/threonine-protein kinase UCN {ECO:0000305};
	MDP0000578487	308	0.6907665174	.	NA
	MDP0000277643	309	0.6907356262	AIL6_ARATH	AP2-like ethylene-responsive transcription factor AIL6;
	MDP0000921179	310	0.6903338439	.	NA
	MDP0000584547	311	0.689574703	NLP5_ARATH	Protein NLP5;
	MDP0000185940	312	0.7566970706	.	NA
	MDP0000214252	312	0.7218307536	.	NA
	MDP0000140914	314	0.6891643062	K125_TOBAC	125 kDa kinesin-related protein;
	MDP0000829157	315	0.6890861341	.	NA
	MDP0000542989	318	0.6920688168	UBP14_ARATH	Ubiquitin carboxyl-terminal hydrolase 14;
	MDP0000606566	318	0.6889199206	.	NA
	MDP0000845017	320	0.6886040755	.	NA
	MDP0000045645	321	0.6882333691	PMTB_ARATH	Probable methyltransferase PMT11;
	MDP0000320119	321	0.7040066215	.	NA
	MDP0000722139	323	0.6881383019	KNAP2_MALDO	Homeobox protein knotted-1-like 2;
	MDP0000599531	323	0.6881383019	KNAP2_MALDO	Homeobox protein knotted-1-like 2;
	MDP0000148169	325	0.6879238917	ETO1_ARATH	Ethylene-overproduction protein 1;
	MDP0000196294	328	0.687644048	MAPT_ARATH	Microtubule-associated protein TORTIFOLIA1;
	MDP0000143636	329	0.687491045	.	NA
	MDP0000891103	330	0.6873207332	.	NA
	MDP0000321023	333	0.6956658844	P2C18_ARATH	Probable protein phosphatase 2C 18;
	MDP0000159289	334	0.6861498115	.	NA
	MDP0000215013	334	0.7413404423	UTP11_ORYSJ	Probable U3 small nucleolar RNA-associated protein 11;
	MDP0000884055	335	0.685952661	IX15L_ARATH	Protein IRX15-LIKE;
	MDP0000164042	336	0.685914778	.	NA
	MDP0000550992	337	0.6855218794	.	NA
	MDP0000186381	338	0.6853714009	.	NA
	MDP0000381510	341	0.6850970921	WRK19_ARATH	Probable WRKY transcription factor 19;
	MDP0000506038	342	0.7074401912	ACA12_ARATH	Calcium-transporting ATPase 12, plasma membrane-type;
	MDP0000158812	342	0.6850786709	MCM5_ARATH	DNA replication licensing factor MCM5;
	MDP0000192653	343	0.6935864678	.	NA
	MDP0000284475	343	0.6850467772	DPM1_HUMAN	Dolichol-phosphate mannosyltransferase subunit 1;
	MDP0000190741	344	0.6847665122	NAT6_ARATH	Nucleobase-ascorbate transporter 6;
	MDP0000431358	345	0.6847237655	WRKY2_ARATH	Probable WRKY transcription factor 2;
	MDP0000127617	346	0.6845574123	PSDE_ARATH	26S proteasome non-ATPase regulatory subunit 14 homolog;
	MDP0000139674	349	0.6842243313	Y1689_ARATH	Uncharacterized membrane protein At1g06890;
	MDP0000277847	350	0.6842138883	.	NA
	MDP0000251849	351	0.6839868355	RQSIM_ARATH	ATP-dependent DNA helicase Q-like SIM;
	MDP0000201265	352	0.6839288733	Y4744_ARATH	Uncharacterized protein At4g06744;
	MDP0000050082	354	0.6838984134	HOX32_ORYSJ	Homeobox-leucine zipper protein HOX32;
	MDP0000320961	355	0.6838176127	.	NA
	MDP0000233409	356	0.6836986781	JMJ25_ARATH	Lysine-specific demethylase JMJ25;
	MDP0000222270	357	0.7233481805	MCFB_DICDI	Mitochondrial substrate carrier family protein B;
	MDP0000220797	358	0.6835745657	PP1_ORYSJ	Serine/threonine-protein phosphatase PP1;
	MDP0000444002	359	0.6835729483	DJ1D_ARATH	Protein DJ-1 homolog D;
	MDP0000203168	363	0.683122304	.	NA
	MDP0000148215	365	0.7387015344	BH068_ARATH	Transcription factor bHLH68;
	MDP0000148484	366	0.6827919324	MCM4_ARATH	DNA replication licensing factor MCM4;
	MDP0000148778	366	0.6827919324	MCM4_ARATH	DNA replication licensing factor MCM4;
	MDP0000584432	367	0.6827214112	.	NA
	MDP0000263736	371	0.6821698894	CSLA2_ARATH	Glucomannan 4-beta-mannosyltransferase 2;
	MDP0000894557	371	0.6861969966	ACR10_ARATH	ACT domain-containing protein ACR10 {ECO:0000305};
	MDP0000191727	373	0.681774434	Y3804_ARATH	Probably inactive leucine-rich repeat receptor-like protein kinase At3g28040;
	MDP0000243224	376	0.6816332219	.	NA
	MDP0000223829	377	0.6813435908	.	NA
	MDP0000281935	378	0.6810843665	P2C60_ARATH	Probable protein phosphatase 2C 60;
	MDP0000393266	379	0.6810495666	.	NA
	MDP0000165603	379	0.771064106	METL6_RAT	Methyltransferase-like protein 6;
	MDP0000138122	382	0.680796028	SCP18_ARATH	Serine carboxypeptidase-like 18;
	MDP0000126615	385	0.6801535298	IDD5_ARATH	Protein indeterminate-domain 5, chloroplastic {ECO:0000303|PubMed:16784536};
	MDP0000181742	386	0.6801273987	WDL1_ARATH	Protein WVD2-like 1;
	MDP0000131267	389	0.6791780786	GUN6_ARATH	Endoglucanase 6;
	MDP0000291811	390	0.7096257853	.	NA
	MDP0000233893	390	0.6790088335	.	NA
	MDP0000290182	397	0.6773824099	OPT5_ARATH	Oligopeptide transporter 5;
	MDP0000252626	402	0.6766962707	TMVRN_NICGU	TMV resistance protein N;
	MDP0000943529	403	0.6764749579	HOX32_ORYSJ	Homeobox-leucine zipper protein HOX32;
	MDP0000236197	404	0.6764259325	Y1686_ARATH	Uncharacterized membrane protein At1g16860;
	MDP0000550224	405	0.6991216549	SGS3_SOLLC	Protein SUPPRESSOR OF GENE SILENCING 3;
	MDP0000176769	408	0.6759469545	.	NA
	MDP0000311086	410	0.7027850113	E131_ARATH	Glucan endo-1,3-beta-glucosidase 1;
	MDP0000322107	411	0.6751545849	ADF7_ARATH	Actin-depolymerizing factor 7;
	MDP0000309977	412	0.683089745	ACO13_PONAB	Acyl-coenzyme A thioesterase 13;
	MDP0000232209	412	0.6751308755	WAT1_SCHPO	WD repeat-containing protein wat1;
	MDP0000703874	413	0.6749357671	Y3804_ARATH	Probably inactive leucine-rich repeat receptor-like protein kinase At3g28040;
	MDP0000291077	416	0.6742013335	PRS1_SCHPO	Putative proline--tRNA ligase C19C7.06;
	MDP0000664885	416	0.713061087	TMVRN_NICGU	TMV resistance protein N;
	MDP0000268890	417	0.6741941815	LBD4_ARATH	LOB domain-containing protein 4;
	MDP0000602739	418	0.6740058847	ODO1_PETHY	Protein ODORANT1;
	MDP0000312497	419	0.6736084852	MRD1_SCHPO	Multiple RNA-binding domain-containing protein 1;
	MDP0000132972	420	0.6734007607	.	NA
	MDP0000320480	423	0.6936770217	ZIP6_ARATH	Zinc transporter 6, chloroplastic;
	MDP0000932494	424	0.6731038823	RAC7_ORYSJ	Rac-like GTP-binding protein 7;
	MDP0000264661	426	0.6932919783	EDL2_ARATH	EID1-like F-box protein 2;
	MDP0000283944	426	0.6730047095	.	NA
	MDP0000179936	427	0.7251365864	CPL2_ARATH	RNA polymerase II C-terminal domain phosphatase-like 2;
	MDP0000322404	428	0.6728067476	.	NA
	MDP0000256494	429	0.7379955382	.	NA
	MDP0000285037	433	0.6839174878	.	NA
	MDP0000280705	435	0.6718653427	RGA2_SOLBU	Disease resistance protein RGA2;
	MDP0000508660	438	0.6717002406	.	NA
	MDP0000693745	440	0.6714159923	ARAD1_ARATH	Probable arabinosyltransferase ARAD1;
	MDP0000580010	440	0.6729214903	IAA9_ARATH	Auxin-responsive protein IAA9;
	MDP0000251960	441	0.6713426606	CHR25_ARATH	Protein CHROMATIN REMODELING 25;
	MDP0000312770	442	0.7708406384	.	NA
	MDP0000296712	443	0.6712490258	Y4361_ARATH	Probable LRR receptor-like serine/threonine-protein kinase At4g36180;
	MDP0000436748	446	0.748861993	.	NA
	MDP0000125594	446	0.748861993	.	NA
	MDP0000234195	448	0.6705517719	SAC8_ARATH	Phosphoinositide phosphatase SAC8;
	MDP0000257872	449	0.6703598701	GALDH_ARATH	L-galactose dehydrogenase;
	MDP0000293596	450	0.6703028489	LHP1_ARATH	Chromo domain-containing protein LHP1;
	MDP0000284084	454	0.6699194097	MTP1_ARATH	Metal tolerance protein 1;
	MDP0000531360	456	0.6697635941	.	NA
	MDP0000208443	458	0.706580657	YG42_SCHPO	Uncharacterized ATP-dependent helicase C23E6.02;
	MDP0000260121	459	0.6696705014	PP383_ARATH	Pentatricopeptide repeat-containing protein At5g15010, mitochondrial;
	MDP0000219818	460	0.669665816	.	NA
	MDP0000319746	466	0.6690076466	.	NA
	MDP0000140344	467	0.6687413158	.	NA
	MDP0000151729	469	0.6683900851	RGA4_SOLBU	Putative disease resistance protein RGA4;
	MDP0000375181	470	0.6683536895	ADHL6_ARATH	Alcohol dehydrogenase-like 6;
	MDP0000781875	471	0.6683342864	HSL1_ARATH	Receptor-like protein kinase HSL1;
	MDP0000716014	471	0.7482174611	ADT3_ARATH	ADP,ATP carrier protein 3, mitochondrial;
	MDP0000686160	474	0.6678319306	.	NA
	MDP0000622107	475	0.667567204	TDR_ARATH	Leucine-rich repeat receptor-like protein kinase TDR;
	MDP0000074103	476	0.6832226342	RCD1_XENTR	Cell differentiation protein RCD1 homolog;
	MDP0000319265	477	0.6675354575	AEE18_ARATH	Probable acyl-activating enzyme 18, peroxisomal;
	MDP0000201930	477	0.7671304705	KO1_ARATH	Ent-kaurene oxidase, chloroplastic;
	MDP0000194666	479	0.667394813	.	NA
	MDP0000308756	481	0.667335037	DRL21_ARATH	Putative disease resistance protein At3g14460;
	MDP0000132293	482	0.6672304087	LONM_ORYSI	Lon protease homolog, mitochondrial {ECO:0000255|HAMAP-Rule:MF_03120};
	MDP0000164160	483	0.6672162533	SMT1_ARATH	Cycloartenol-C-24-methyltransferase;
	MDP0000270303	484	0.7071972618	IPYR_SOLTU	Soluble inorganic pyrophosphatase;
	MDP0000542322	485	0.6669791981	.	NA
	MDP0000271587	488	0.6667470886	SPL7_ARATH	Squamosa promoter-binding-like protein 7;
	MDP0000145097	489	0.6666316243	MLO11_ARATH	MLO-like protein 11;
	MDP0000809424	490	0.7103604213	FNTA_PEA	Protein farnesyltransferase/geranylgeranyltransferase type-1 subunit alpha;
	MDP0000513162	491	0.6662801233	.	NA
	MDP0000275910	492	0.666193678	WUN1_SOLTU	Wound-induced protein 1;
	MDP0000163314	493	0.6660250473	BCP_PEA	Blue copper protein;
	MDP0000313624	495	0.6659694762	HIBC8_ARATH	3-hydroxyisobutyryl-CoA hydrolase-like protein 5;
	MDP0000292206	497	0.6658099611	KIF4_XENLA	Chromosome-associated kinesin KIF4;
	MDP0000243278	499	0.6749015788	.	NA
	MDP0000236938	499	0.6656179172	TBL33_ARATH	Protein trichome birefringence-like 33;

## Sheet: MdCHK4b
Bait gene	Coexpressed gene	HRR	PCC
MdCHK4b	MDP0000242242	0	1	AHK4_ARATH	Histidine kinase 4;
	MDP0000287357	1	0.8562745171	.	NA
	MDP0000149570	11	0.7826209046	INVB_DAUCA	Beta-fructofuranosidase, soluble isoenzyme I;
	MDP0000526206	11	0.7996606089	SRF3_ARATH	Protein STRUBBELIG-RECEPTOR FAMILY 3;
	MDP0000651844	12	0.7854950043	.	NA
	MDP0000764137	13	0.7739295178	ECAP_SOLLC	Calcium-transporting ATPase, endoplasmic reticulum-type;
	MDP0000415407	15	0.7893640697	.	NA
	MDP0000293126	15	0.7725840606	VILI1_ARATH	Villin-1 {ECO:0000303|PubMed:10631247};
	MDP0000125282	22	0.842183719	GRF1_ARATH	Growth-regulating factor 1;
	MDP0000319746	33	0.7713929802	.	NA
	MDP0000251796	38	0.7630053605	MSI4_ARATH	WD-40 repeat-containing protein MSI4;
	MDP0000581116	42	0.7410037443	.	NA
	MDP0000260116	43	0.8001848413	RIR1_ARATH	Ribonucleoside-diphosphate reductase large subunit {ECO:0000303|PubMed:10542051};
	MDP0000215299	44	0.7805199953	.	NA
	MDP0000320717	46	0.7674471612	KN12A_ARATH	Kinesin-like protein KIN12A;
	MDP0000251787	46	0.7381180223	.	NA
	MDP0000155098	49	0.7360225856	LRX2_ARATH	Leucine-rich repeat extensin-like protein 2;
	MDP0000232417	57	0.7327196097	ARFF_ARATH	Auxin response factor 6;
	MDP0000924309	58	0.7324979908	MANA_CANEN	Alpha-mannosidase {ECO:0000303|PubMed:4973951};
	MDP0000275150	58	0.7487485792	INV1_DAUCA	Beta-fructofuranosidase, insoluble isoenzyme 1;
	MDP0000660874	69	0.726314001	E133_ARATH	Glucan endo-1,3-beta-glucosidase 3;
	MDP0000488757	72	0.7525467884	DUT_ARATH	Deoxyuridine 5'-triphosphate nucleotidohydrolase;
	MDP0000229588	81	0.737870524	SSDH_ARATH	Succinate-semialdehyde dehydrogenase, mitochondrial;
	MDP0000683492	84	0.7223561203	QORH_SPIOL	Quinone-oxidoreductase homolog, chloroplastic;
	MDP0000531313	88	0.7223347569	TCP14_ARATH	Transcription factor TCP14;
	MDP0000173902	90	0.746548879	KP1_ARATH	Kinesin KP1;
	MDP0000276701	91	0.733164995	Y4372_ARATH	Probable LRR receptor-like serine/threonine-protein kinase At4g37250;
	MDP0000265371	95	0.726779964	P2C16_ARATH	Protein phosphatase 2C 16;
	MDP0000231217	99	0.734979444	SBT33_ARATH	Subtilisin-like protease SBT3.3 {ECO:0000303|PubMed:16193095};
	MDP0000155009	100	0.7606727817	.	NA
	MDP0000322647	103	0.730521153	SPL14_ORYSJ	Squamosa promoter-binding-like protein 14;
	MDP0000258032	104	0.7238497782	ARFB_ARATH	Auxin response factor 2;
	MDP0000751527	105	0.7922422922	MSL10_ARATH	Mechanosensitive ion channel protein 10;
	MDP0000122522	109	0.7083360108	PATL4_ARATH	Patellin-4;
	MDP0000190741	117	0.703675152	NAT6_ARATH	Nucleobase-ascorbate transporter 6;
	MDP0000335223	125	0.769659679	SC11C_PONAB	Signal peptidase complex catalytic subunit SEC11C;
	MDP0000223968	127	0.7157639579	ERECT_ARATH	LRR receptor-like serine/threonine-protein kinase ERECTA {ECO:0000303|PubMed:8624444};
	MDP0000151825	133	0.7261524916	AHK4_ARATH	Histidine kinase 4;
	MDP0000050082	134	0.6966453444	HOX32_ORYSJ	Homeobox-leucine zipper protein HOX32;
	MDP0000504183	135	0.6955356784	EXPA4_ARATH	Expansin-A4;
	MDP0000916524	141	0.6939090646	.	NA
	MDP0000251234	146	0.7528947851	CMT3_ARATH	DNA (cytosine-5)-methyltransferase CMT3;
	MDP0000948404	146	0.6932378556	Y1680_ARATH	Probable leucine-rich repeat receptor-like protein kinase At1g68400;
	MDP0000634037	148	0.7222095253	SNC1_ARATH	Protein SUPPRESSOR OF npr1-1, CONSTITUTIVE 1;
	MDP0000537302	150	0.7007184461	.	NA
	MDP0000370228	152	0.714172519	SRF3_ARATH	Protein STRUBBELIG-RECEPTOR FAMILY 3;
	MDP0000142296	152	0.6896460186	.	NA
	MDP0000262883	153	0.7170155427	FDM1_ARATH	Factor of DNA methylation 1 {ECO:0000303|PubMed:22302148};
	MDP0000169024	154	0.6986790019	.	NA
	MDP0000205529	155	0.7165996198	.	NA
	MDP0000303666	157	0.6943662465	SUVH4_ARATH	Histone-lysine N-methyltransferase, H3 lysine-9 specific SUVH4;
	MDP0000126567	160	0.6876941441	PKS1_RUBID	Polyketide synthase 1;
	MDP0000870498	160	0.7440169096	.	NA
	MDP0000318130	162	0.7383305063	CMT1_MAIZE	DNA (cytosine-5)-methyltransferase 1;
	MDP0000218831	164	0.6853894594	.	NA
	MDP0000240852	167	0.7121687047	GTE1_ARATH	Transcription factor GTE1;
	MDP0000252130	170	0.6831064141	TTL3_ARATH	Inactive TPR repeat-containing thioredoxin TTL3;
	MDP0000175480	170	0.7051939555	.	NA
	MDP0000569492	176	0.7317266819	.	NA
	MDP0000302892	178	0.6804234272	MYO1_ARATH	Myosin-1;
	MDP0000793733	179	0.6970141292	.	NA
	MDP0000635740	180	0.6800800647	.	NA
	MDP0000278649	184	0.6985933729	.	NA
	MDP0000140826	190	0.7778447003	CND1_XENLA	Condensin complex subunit 1;
	MDP0000197092	191	0.6749195034	RABEK_BOVIN	Rab9 effector protein with kelch motifs;
	MDP0000250856	192	0.7811733238	ARFF_ARATH	Auxin response factor 6;
	MDP0000321326	193	0.6889613404	E133_ARATH	Glucan endo-1,3-beta-glucosidase 3;
	MDP0000254398	193	0.6983304968	.	NA
	MDP0000126820	195	0.7075279599	.	NA
	MDP0000742239	196	0.6727638993	RS28_MAIZE	40S ribosomal protein S28;
	MDP0000164819	198	0.7515048919	TGT1_ARATH	Trihelix transcription factor GT-1;
	MDP0000190889	199	0.7197582726	ANT_ARATH	AP2-like ethylene-responsive transcription factor ANT;
	MDP0000668537	206	0.670363678	PME1_CITSI	Pectinesterase 1;
	MDP0000181929	211	0.6694352515	HSP80_SOLLC	Heat shock cognate protein 80;
	MDP0000678982	213	0.6685264549	CP511_ARATH	Sterol 14-demethylase;
	MDP0000170501	214	0.7449429449	C2GR1_ARATH	C2 and GRAM domain-containing protein At1g03370;
	MDP0000186701	217	0.7257132426	ORTH2_ARATH	E3 ubiquitin-protein ligase ORTHRUS 2;
	MDP0000646125	218	0.667713938	E1313_ARATH	Glucan endo-1,3-beta-glucosidase 13;
	MDP0000221769	221	0.7355701398	ALFL3_ARATH	PHD finger protein ALFIN-LIKE 3;
	MDP0000243086	233	0.663940624	C3H53_ORYSJ	Zinc finger CCCH domain-containing protein 53;
	MDP0000123352	239	0.6618415342	SKI2_SCHPO	Putative ATP-dependent RNA helicase C550.03c;
	MDP0000221477	240	0.6924556905	KN12A_ARATH	Kinesin-like protein KIN12A;
	MDP0000208491	241	0.6639356452	RFA1B_ARATH	Replication protein A 70 kDa DNA-binding subunit B;
	MDP0000156683	243	0.6609785862	RL311_ARATH	60S ribosomal protein L31-1;
	MDP0000201297	243	0.7172351202	SUVR2_ARATH	Histone-lysine N-methyltransferase SUVR2;
	MDP0000227203	243	0.706663477	.	NA
	MDP0000155612	246	0.6859123854	.	NA
	MDP0000197068	248	0.6597912967	CDC48_SOYBN	Cell division cycle protein 48 homolog;
	MDP0000164366	248	0.730803396	UBP26_ARATH	Ubiquitin carboxyl-terminal hydrolase 26;
	MDP0000119425	250	0.71222034	.	NA
	MDP0000131617	252	0.6765453012	DPOLA_ORYSJ	DNA polymerase alpha catalytic subunit;
	MDP0000171994	252	0.7129325949	.	NA
	MDP0000316092	255	0.658943286	UXS2_ARATH	UDP-glucuronic acid decarboxylase 2;
	MDP0000611970	257	0.6585678374	OP163_ARATH	Outer envelope pore protein 16-3, chloroplastic/mitochondrial;
	MDP0000197497	258	0.7045489953	SWI3A_ARATH	SWI/SNF complex subunit SWI3A;
	MDP0000222403	258	0.657694965	.	NA
	MDP0000319265	259	0.6575270796	AEE18_ARATH	Probable acyl-activating enzyme 18, peroxisomal;
	MDP0000127922	259	0.7131533694	Y1634_ARATH	Probable LRR receptor-like serine/threonine-protein kinase At1g63430;
	MDP0000231385	259	0.6723181367	NU205_ARATH	Nuclear pore complex protein NUP205 {ECO:0000303|PubMed:21189294};
	MDP0000905805	261	0.6571610395	SPT6H_HUMAN	Transcription elongation factor SPT6;
	MDP0000218136	267	0.6792663497	.	NA
	MDP0000314129	270	0.6626576224	YTX2_XENLA	Transposon TX1 uncharacterized 149 kDa protein;
	MDP0000146144	271	0.7023996461	GL3_ARATH	Transcription factor GLABRA 3;
	MDP0000284922	271	0.6850487965	MYB44_ARATH	Transcription factor MYB44;
	MDP0000149711	272	0.6738403777	UBP1B_ARATH	Oligouridylate-binding protein 1B;
	MDP0000235029	274	0.6554992109	Y4265_ARATH	Probable LRR receptor-like serine/threonine-protein kinase At4g26540;
	MDP0000281863	279	0.7444987091	HNRPQ_RAT	Heterogeneous nuclear ribonucleoprotein Q;
	MDP0000293325	280	0.6542464716	SYM_ARATH	Probable methionine--tRNA ligase;
	MDP0000749280	285	0.6522708995	LAX1_MEDTR	Auxin transporter-like protein 1;
	MDP0000211186	285	0.6885467096	POK2_ARATH	Phragmoplast orienting kinesin 2;
	MDP0000571465	286	0.6521483094	ACC1_ARATH	Acetyl-CoA carboxylase 1;
	MDP0000309075	289	0.7560594801	RGA3_SOLBU	Putative disease resistance protein RGA3;
	MDP0000160102	290	0.6567549657	DCDA1_ARATH	Diaminopimelate decarboxylase 1, chloroplastic;
	MDP0000303908	290	0.7315490103	QORX_HUMAN	Quinone oxidoreductase PIG3;
	MDP0000279371	292	0.651603326	.	NA
	MDP0000232211	295	0.6948299798	DDM1_ARATH	ATP-dependent DNA helicase DDM1;
	MDP0000158607	298	0.6697207551	SPL5_ARATH	Squamosa promoter-binding-like protein 5;
	MDP0000049091	299	0.7305007823	NACK1_TOBAC	Kinesin-like protein NACK1;
	MDP0000281946	304	0.6774371591	.	NA
	MDP0000212039	306	0.7140472588	.	NA
	MDP0000173897	308	0.649121097	CDC2_OXYRB	Cell division control protein 2 homolog;
	MDP0000231650	312	0.6829334458	BH074_ARATH	Transcription factor bHLH74;
	MDP0000322550	316	0.7149109348	ANL2_ARATH	Homeobox-leucine zipper protein ANTHOCYANINLESS 2;
	MDP0000681634	317	0.7258123387	IMB1_ARATH	Importin subunit beta-1 {ECO:0000305};
	MDP0000689992	317	0.6613883915	DOCK6_MOUSE	Dedicator of cytokinesis protein 6;
	MDP0000208072	319	0.6568534287	STI_ARATH	Protein STICHEL;
	MDP0000130613	325	0.7298734469	KRR1_SCHPO	KRR1 small subunit processome component homolog;
	MDP0000286465	330	0.6849933762	RSSA_CICAR	40S ribosomal protein SA {ECO:0000255|HAMAP-Rule:MF_03015};
	MDP0000202971	331	0.6441186688	C3H14_ORYSJ	Zinc finger CCCH domain-containing protein 14;
	MDP0000610239	331	0.7651615992	RBBP5_HUMAN	Retinoblastoma-binding protein 5;
	MDP0000297928	332	0.6556312958	Y2242_ARATH	Probable LRR receptor-like serine/threonine-protein kinase At2g24230;
	MDP0000239596	332	0.6528821456	.	NA
	MDP0000311620	332	0.643826576	.	NA
	MDP0000233860	337	0.6640219694	CMTA5_ARATH	Calmodulin-binding transcription activator 5;
	MDP0000230474	338	0.6671098062	ZRAB3_MOUSE	DNA annealing helicase and endonuclease ZRANB3;
	MDP0000315588	341	0.642647005	QORH_SPIOL	Quinone-oxidoreductase homolog, chloroplastic;
	MDP0000186322	343	0.6424488816	.	NA
	MDP0000288587	347	0.6716618254	TMVRN_NICGU	TMV resistance protein N;
	MDP0000226068	356	0.6598506751	TOP2_ARATH	DNA topoisomerase 2;
	MDP0000174664	359	0.637624661	IAA27_ARATH	Auxin-responsive protein IAA27;
	MDP0000756448	360	0.6721132886	.	NA
	MDP0000314814	361	0.7200780125	PQQL_ECOLI	Probable zinc protease PqqL;
	MDP0000295783	362	0.6453086497	NPK1_TOBAC	Mitogen-activated protein kinase kinase kinase NPK1;
	MDP0000320910	362	0.6369664495	LSH1_ARATH	Protein LIGHT-DEPENDENT SHORT HYPOCOTYLS 1;
	MDP0000175297	368	0.6360326123	CMT2_ARATH	DNA (cytosine-5)-methyltransferase CMT2;
	MDP0000319957	368	0.6405803777	ARFF_ARATH	Auxin response factor 6;
	MDP0000292136	368	0.7318392731	PRP19_ORYSJ	Pre-mRNA-processing factor 19 {ECO:0000305};
	MDP0000271291	370	0.6797062407	SGS3_SOLLC	Protein SUPPRESSOR OF GENE SILENCING 3;
	MDP0000265328	371	0.6735263203	CDPKY_ARATH	Calcium-dependent protein kinase 34;
	MDP0000212751	371	0.6356492886	UBC25_ARATH	Probable ubiquitin-conjugating enzyme E2 25;
	MDP0000151634	372	0.6680779648	FBW2_ARATH	F-box protein FBW2;
	MDP0000525119	377	0.6598245985	RL5_CUCSA	60S ribosomal protein L5;
	MDP0000711998	377	0.65633408	SYH_ORYSJ	Histidine--tRNA ligase;
	MDP0000162904	379	0.6869699914	PMEU1_SOLLC	Pectinesterase/pectinesterase inhibitor U1;
	MDP0000681201	380	0.6339840541	TBA1_ANEPH	Tubulin alpha-1 chain;
	MDP0000301405	383	0.6503989423	.	NA
	MDP0000313059	387	0.6423137747	ATB15_ARATH	Homeobox-leucine zipper protein ATHB-15;
	MDP0000148249	389	0.6318497195	RS43_ARATH	40S ribosomal protein S4-3;
	MDP0000178669	390	0.656530833	HDA5_ARATH	Histone deacetylase 5;
	MDP0000243328	394	0.6394001336	DIV_ANTMA	Transcription factor DIVARICATA;
	MDP0000255630	394	0.6394001336	DIV_ANTMA	Transcription factor DIVARICATA;
	MDP0000292581	394	0.6394001336	DIV_ANTMA	Transcription factor DIVARICATA;
	MDP0000220070	397	0.6492772844	ACPH_BOVIN	Acylamino-acid-releasing enzyme;
	MDP0000772737	399	0.6546758921	RL191_ARATH	60S ribosomal protein L19-1;
	MDP0000522743	399	0.6308897999	ASOL_BRANA	L-ascorbate oxidase homolog;
	MDP0000687362	402	0.6802807693	BAG7_ARATH	BAG family molecular chaperone regulator 7;
	MDP0000315402	403	0.6516648897	NCBP2_ARATH	Nuclear cap-binding protein subunit 2;
	MDP0000297978	404	0.6612157087	SPL14_ORYSJ	Squamosa promoter-binding-like protein 14;
	MDP0000135317	414	0.731539952	PFD2_ARATH	Probable prefoldin subunit 2;
	MDP0000788110	416	0.6276155825	TRN1_ARATH	Protein TORNADO 1;
	MDP0000768370	420	0.7713479296	K125_TOBAC	125 kDa kinesin-related protein;
	MDP0000309179	421	0.7227669178	GL3_ARATH	Transcription factor GLABRA 3;
	MDP0000263282	421	0.7860265155	.	NA
	MDP0000198880	426	0.6502173549	GTE4_ARATH	Transcription factor GTE4;
	MDP0000922388	426	0.6248422901	Y3804_ARATH	Probably inactive leucine-rich repeat receptor-like protein kinase At3g28040;
	MDP0000155074	428	0.6247949284	LAX2_ARATH	Auxin transporter-like protein 2;
	MDP0000220972	428	0.6403981696	CND3_XENLA	Condensin complex subunit 3;
	MDP0000185491	429	0.6324408812	CDC2A_ANTMA	Cell division control protein 2 homolog A;
	MDP0000245646	429	0.6283903166	RS23_FRAAN	40S ribosomal protein S23;
	MDP0000217861	431	0.693027279	.	NA
	MDP0000128876	432	0.6244033387	RS23_FRAAN	40S ribosomal protein S23;
	MDP0000159058	434	0.7164157457	ALE2_ARATH	Receptor-like serine/threonine-protein kinase ALE2;
	MDP0000951799	434	0.740117098	TBB1_LUPAL	Tubulin beta-1 chain;
	MDP0000118810	435	0.6723856019	WRK71_ARATH	Probable WRKY transcription factor 71;
	MDP0000084546	439	0.6884736476	CAS2_BETPL	Cycloartenol synthase 2;
	MDP0000818967	439	0.7261021859	NFYB3_ARATH	Nuclear transcription factor Y subunit B-3;
	MDP0000440654	439	0.6237147776	DFRA_PYRCO	Bifunctional dihydroflavonol 4-reductase/flavanone 4-reductase;
	MDP0000313033	443	0.6807238064	.	NA
	MDP0000419128	445	0.6337690879	C14A1_ARATH	Cytochrome P450 714A1;
	MDP0000672481	446	0.622827806	TC753_ARATH	Protein TOC75-3, chloroplastic;
	MDP0000138874	454	0.6235204798	ARC5_ARATH	Dynamin-like protein ARC5;
	MDP0000200455	455	0.6447364494	RBP47_NICPL	Polyadenylate-binding protein RBP47;
	MDP0000664094	457	0.7229406328	EF1G_PRUAV	Elongation factor 1-gamma;
	MDP0000207416	459	0.6206790802	Y4117_ARATH	Putative disease resistance protein At4g11170;
	MDP0000207520	460	0.6206159106	.	NA
	MDP0000233409	462	0.6571400885	JMJ25_ARATH	Lysine-specific demethylase JMJ25;
	MDP0000311911	463	0.6659378196	CPS3B_ARATH	Cleavage and polyadenylation specificity factor subunit 3-II;
	MDP0000269701	467	0.6197430222	NRPD2_ARATH	DNA-directed RNA polymerases IV and V subunit 2;
	MDP0000620422	467	0.7672627939	Y1680_ARATH	Probable leucine-rich repeat receptor-like protein kinase At1g68400;
	MDP0000162548	470	0.6570035422	RL6_MESCR	60S ribosomal protein L6;
	MDP0000317444	470	0.6190089257	QORH_SPIOL	Quinone-oxidoreductase homolog, chloroplastic;
	MDP0000055203	471	0.6189070731	GLYP3_ARATH	Serine hydroxymethyltransferase 3, chloroplastic;
	MDP0000091544	471	0.7159857525	ATK3_ARATH	Kinesin-3;
	MDP0000603266	472	0.7117270131	NRPE7_ARATH	DNA-directed RNA polymerase V subunit 7;
	MDP0000221184	476	0.6590624105	.	NA
	MDP0000158246	485	0.7396363751	RNP1_ARATH	Heterogeneous nuclear ribonucleoprotein 1;
	MDP0000192823	487	0.6821704332	ASPR1_ORYSJ	Aspartic proteinase oryzasin-1;
	MDP0000214528	488	0.6797661927	FEI1_ARATH	LRR receptor-like serine/threonine-protein kinase FEI 1;
	MDP0000213543	489	0.7086808748	TCPH_ARATH	T-complex protein 1 subunit eta {ECO:0000303|PubMed:11599560};
	MDP0000312054	494	0.6376039949	FAN1_ARATH	Fanconi-associated nuclease 1 homolog;
	MDP0000199150	494	0.6153766433	RLA1_MAIZE	60S acidic ribosomal protein P1;
