# Supplementary material for: CHASE-Containing Histidine Kinase Receptors in Apple Tree: From a Common Receptor Structure to Divergent Cytokinin Binding Properties and Specific Functions
Source: Front Plant Sci. 2017 Sep 20;8:1614. doi: 10.3389/fpls.2017.01614 (PMC5611679; doi:10.3389/fpls.2017.01614)
Supplement: Supplementary file 4 [file Data_Sheet_3.XLSX]

## Sheet: Sheet1
CHASE-containing histidine kinase receptors in apple tree: from a common receptor structure to divergent cytokinin binding properties and specific functions
Dimitri Daudu, Elsa Allion, Franziska Liesecke, Nicolas Papon, Vincent Courdavault, Thomas Dugé de Bernonville, Céline Mélin, Audrey Oudin, Marc Clastre, Arnaud Lanoue, Martine Courtois, Olivier Pichon, David Giron, Sabine Carpin, Nathalie Giglioli-Guivarc’h, Joël Crèche, Sébastien Besseau, Gaëlle Glévarec.
Supplementary Table S4. Lists of commonly co-expressed genes between MdCHKs and AtCHKs.
Shared genes	AtCHK2xMDCHK2
AT5G35750	AT5G35750|AHK2|HK2|histidine kinase 2|MXH1.16|MXH1_16
AT3G51950	AT3G51950|F4F15.60
AT4G33530	AT4G33530|KUP5|K+ uptake permease 5|T16L1.20|T16L1_20
AT1G72650	AT1G72650|TRFL6|TRF-like 6|F28P22.16|F28P22_16
AT2G01910	AT2G01910|ATMAP65-6|MAP65-6|T23K3.10|T23K3_10
AT1G05830	AT1G05830|ATX2|SDG30|trithorax-like protein 2|SET DOMAIN PROTEIN 30|T20M3.10|T20M3_10
AT3G60030	AT3G60030|SPL12|squamosa promoter-binding protein-like 12|T2O9.10
AT3G25500	AT3G25500|AFH1|FH1|AHF1|ATFH1|formin homology 1|ARABIDOPSIS THALIANA FORMIN HOMOLOGY 1|MWL2.16|FORMIN-LIKE PROTEIN AHF1
AT5G35840	AT5G35840|PHYC|phytochrome C|MIK22.15|MIK22_15|phytochrome c
AT3G51550	AT3G51550|FER|FERONIA|F26O13.190
AT1G06390	AT1G06390|GSK1|ATGSK1|ATSK22|SK22|BIL2|ATSK2-3|GSK3/SHAGGY-like protein kinase 1|SHAGGY-LIKE PROTEIN KINASE 22|BIN2-LIKE 2|A. THALIANA SHAGGY-LIKE KINASE GROUP 2 3|T2D23.9|T2D23_9|GSK3/SHAGGY-LIKE PROTEIN KINASE
AT2G03890	AT2G03890|ATPI4K GAMMA 7|UBDK GAMMA 7|PI4K GAMMA 7|phosphoinositide 4-kinase gamma 7|UBIQUITIN-LIKE DOMAIN KINASE GAMMA 7|T18C20.9|T18C20_9
AT4G23980	AT4G23980|ARF9|auxin response factor 9|T32A16.150|T32A16_150
AT1G75310	AT1G75310|AUL1|auxilin-like 1|F22H5.15
AT5G40910	AT5G40910|MHK7.14|MHK7_14
AT5G48770	AT5G48770|K24G6.10|K24G6_10
AT1G51570	AT1G51570|F19C24.20|F19C24_20
AT5G11700	AT5G11700|T22P22.90|T22P22_90
	AtCHK3xMDCHK3a
AT1G27320" "AT1G27320|AHK3|HK3|histidine kinase 3|F17L21.11|F17L21_11
AT2G20650" "AT2G20650|FLY2|FLYING SAUCER 2|F23N11.3
AT1G17500" "AT1G17500|F1L3.21|F1L3_21
AT3G22270" "AT3G22270|PAT1H1|AtPAT1H1|PAT1 homolog 1|MMP21.5
AT4G14990" "AT4G14990|PAT1H2|AtPAT1H2|PAT1 homolog 2|DL3535C|FCAALL.26
AT3G04740" "AT3G04740|SWP|MED14|ATMED14|STRUWWELPETER|MEDIATOR COMPONENTS 14|ARABIDOPSIS MEDIATOR COMPONENTS 14|F7O18.23|F7O18_23
AT1G54710" "AT1G54710|ATATG18H|ATG18H|homolog of yeast autophagy 18 (ATG18) H|T22H22.14|T22H22_14
AT5G60410" "AT5G60410|ATSIZ1|SIZ1|MUF9.5|MUF9_5|AT5G60420
AT1G16710" "AT1G16710|HAC12|histone acetyltransferase of the CBP family 12|F19K19.17
AT5G20840" "AT5G20840|SAC4|suppressor of actin 4|F22D1.10|F22D1_10
AT5G21326" "AT5G21326|CIPK26|calcineurin B-like protein (CBL)-interacting protein kinase 26
AT2G37840" "AT2G37840|T8P21.25|T8P21_25|AT2G37850
AT4G35230" "AT4G35230|BSK1|brassinosteroid-signaling kinase 1|F23E12.210|F23E12_210
AT3G51850" "AT3G51850|CPK13|calcium-dependent protein kinase 13|ATEM1.10
AT1G08420" "AT1G08420|BSL2|BRI1 suppressor 1 (BSU1)-like 2|T27G7.10|T27G7_10
AT3G51370" "AT3G51370|F26O13.10
AT1G68020" "AT1G68020|ATTPS6|TPS6|TREHALOSE -6-PHOSPHATASE SYNTHASE S6|T23K23.13|T23K23_13
AT5G18630" "AT5G18630|T1A4.10|T1A4_10
AT5G56290" "AT5G56290|PEX5|ATPEX5|EMB2790|peroxin 5|ARABIDOPSIS PEROXIN 5|EMBRYO DEFECTIVE 2790|MXK23.3|MXK23_3
AT5G53130" "AT5G53130|CNGC1|ATCNGC1|cyclic nucleotide gated channel 1|CYCLIC NUCLEOTIDE-GATED CHANNEL 1|MFH8.6|MFH8_6
AT5G44090" "AT5G44090|MLN1.1|MLN1_1
AT5G27030" "AT5G27030|TPR3|TOPLESS-related 3|F2P16.14|F2P16_14
AT1G70290" "AT1G70290|ATTPS8|TPS8|ATTPSC|trehalose-6-phosphatase synthase S8|F17O7.18|F17O7_18
AT3G59950" "AT3G59950|F24G16.220
AT3G06080" "AT3G06080|TBL10|TRICHOME BIREFRINGENCE-LIKE 10|F24F17.6|F24F17_6
AT5G47080" "AT5G47080|CKB1|casein kinase II beta chain 1|K14A3.3|K14A3_3|CASEIN KINASE II BETA SUBUNIT CKB1
AT5G22770" "AT5G22770|alpha-ADR|alpha-adaptin|MDJ22.19|MDJ22_19
AT2G18700" "AT2G18700|ATTPS11|TPS11|ATTPSB|trehalose phosphatase/synthase 11|TREHALOSE-6-PHOSPHATE SYNTHASE 11|MSF3.8|MSF3_8
AT2G01490" "AT2G01490|PAHX|phytanoyl-CoA 2-hydroxylase|F2I9.11|F2I9_11
AT1G28260" "AT1G28260|F3H9.9|F3H9_9
AT1G74040" "AT1G74040|IMS1|MAML-3|IPMS2|2-isopropylmalate synthase 1|SOPROPYLMALATE SYNTHASE 2|F2P9.9|F2P9_9|isopropylmalate synthase 2|2-isopropylmalate synthase 1
	AtCHK3xMDCHK3a
AT1G27320" "AT1G27320|AHK3|HK3|histidine kinase 3|F17L21.11|F17L21_11
AT2G22090" "AT2G22090|UBA1A|T16B14.6|T16B14_6
AT3G05090" "AT3G05090|LRS1|LATERAL ROOT STIMULATOR 1|T12H1.5|T12H1_5
AT3G27700" "AT3G27700|MGF10.11
AT3G56860" "AT3G56860|UBA2A|UBP1-associated protein 2A|T8M16.190
AT2G20650" "AT2G20650|FLY2|FLYING SAUCER 2|F23N11.3
AT1G17500" "AT1G17500|F1L3.21|F1L3_21
AT1G54710" "AT1G54710|ATATG18H|ATG18H|homolog of yeast autophagy 18 (ATG18) H|T22H22.14|T22H22_14
AT5G63260" "AT5G63260|MDC12.23|MDC12_23
AT3G27260" "AT3G27260|GTE8|global transcription factor group E8|K17E12.8|Global Transcription factor group E
AT5G12400" "AT5G12400
AT5G60410" "AT5G60410|ATSIZ1|SIZ1|MUF9.5|MUF9_5|AT5G60420
AT1G25280" "AT1G25280|AtTLP10|TLP10|tubby like protein 10|F4F7.33|F4F7_33
AT3G58460" "AT3G58460|ATRBL11|RBL11|ATRBL15|RBL15|ARABIDOPSIS RHOMBOID-LIKE PROTEIN 11|rhomboid-like protein 11|RHOMBOID-like protein 15|F14P22.50
AT5G20840" "AT5G20840|SAC4|suppressor of actin 4|F22D1.10|F22D1_10
AT5G21326" "AT5G21326|CIPK26|calcineurin B-like protein (CBL)-interacting protein kinase 26
AT2G37840" "AT2G37840|T8P21.25|T8P21_25|AT2G37850
AT3G08760" "AT3G08760|ATSIK|F17O14.23
AT3G51850" "AT3G51850|CPK13|calcium-dependent protein kinase 13|ATEM1.10
AT3G51370" "AT3G51370|F26O13.10
AT2G35680" "AT2G35680|T20F21.13|T20F21_13
AT4G12560" "AT4G12560|CPR1|CPR30|CONSTITUTIVE EXPRESSER OF PR GENES 1|CONSTITUTIVE EXPRESSER OF PR GENES 30|T1P17.150|T1P17_150
AT5G56290" "AT5G56290|PEX5|ATPEX5|EMB2790|peroxin 5|ARABIDOPSIS PEROXIN 5|EMBRYO DEFECTIVE 2790|MXK23.3|MXK23_3
AT5G61530" "AT5G61530|K11J9.10|K11J9_10
AT5G53130" "AT5G53130|CNGC1|ATCNGC1|cyclic nucleotide gated channel 1|CYCLIC NUCLEOTIDE-GATED CHANNEL 1|MFH8.6|MFH8_6
AT5G44090" "AT5G44090|MLN1.1|MLN1_1
AT3G63150" "AT3G63150|MIRO2|ATCBG|MIRO-related GTP-ase 2|CALCIUM BINDING GTP-ASE|T20O10.250
AT1G21380" "AT1G21380|F24J8.3|F24J8_3
AT4G32760" "AT4G32760|F4D11.40|F4D11_40
AT5G27030" "AT5G27030|TPR3|TOPLESS-related 3|F2P16.14|F2P16_14
AT3G59950" "AT3G59950|F24G16.220
AT5G42940" "AT5G42940|MBD2.14|MBD2_14
AT3G26935" "AT3G26935
	AtCHK4xMDCHK4a
AT1G77130" "AT1G77130|PGSIP2|GUX3|plant glycogenin-like starch initiation protein 2|glucuronic acid substitution of xylan 3|T14N5.1|T14N5_1
AT5G22740" "AT5G22740|ATCSLA02|CSLA02|ATCSLA2|CSLA2|ARABIDOPSIS THALIANA CELLULOSE SYNTHASE-LIKE A02|cellulose synthase-like A02|ARABIDOPSIS THALIANA CELLULOSE SYNTHASE-LIKE A2|CELLULOSE SYNTHASE-LIKE A 2|MDJ22.16|MDJ22_16
AT2G01830" "AT2G01830|WOL|CRE1|WOL1|AHK4|ATCRE1|WOODEN LEG|CYTOKININ RESPONSE 1|WOODEN LEG 1|ARABIDOPSIS HISTIDINE KINASE 4|T23K3.2|T23K3_2
AT1G62320" "AT1G62320|F24O1.4|F24O1_4
AT1G70950" "AT1G70950|F15H11.15|F15H11_15
AT2G17150" "AT2G17150|NLP1|NIN-like protein 1|F6P23.15|F6P23_15
AT1G09170" "AT1G09170|T12M4.14|T12M4_14
AT2G47500" "AT2G47500|T30B22.20
AT3G54870" "AT3G54870|MRH2|ARK1|CAE1|AtKINUc|MORPHOGENESIS OF ROOT HAIR 2|ARMADILLO REPEAT-CONTAINING KINESIN 1|CA-ROP2 ENHANCER 1|Arabidopsis thaliana KINESIN Ungrouped clade, gene A|F28P10.150
AT2G23300" "AT2G23300|T20D16.7|T20D16_7
AT4G35030" "AT4G35030|M4E13.90|M4E13_90
AT1G08590" "AT1G08590|PXL1|ATPXL1|PXY-like1|PHLOEM INTERCALATED WITH XYLEM-LIKE 1|F22O13.7|F22O13_7
AT2G01950" "AT2G01950|VH1|BRL2|VASCULAR HIGHWAY 1|BRI1-like 2|F14H20.2|F14H20_2
AT5G05160" "AT5G05160|RUL1|REDUCED IN LATERAL GROWTH1|K2A11.3|K2A11_3
AT2G28250" "AT2G28250|NCRK|T3B23.8|T3B23_8
AT1G09000" "AT1G09000|ANP1|MAPKKK1|NP1|NPK1-related protein kinase 1|MAP KINASE KINASE KINASE 1|F7G19.13|F7G19_13
AT5G48800" "AT5G48800|K24G6.13|K24G6_13
AT1G26700" "AT1G26700|MLO14|ATMLO14|MILDEW RESISTANCE LOCUS O 14|T24P13.8|T24P13_8
AT4G28540" "AT4G28540|CKL6|PAPK1|casein kinase I-like 6|F20O9.240|F20O9_240
AT4G29920" "AT4G29920|SMXL4|AtHSPR|SMAX1-like 4|rabidopsis thaliana heat shock protein-related|F27B13.160|F27B13_160
AT2G46890" "AT2G46890|F14M4.28
AT1G63730" "AT1G63730|F24D7.8|F24D7_8
AT5G38340" "AT5G38340|MSI17.60|MSI17_60
AT2G39300" "AT2G39300|T16B24.6|T16B24_6
AT1G53300" "AT1G53300|TTL1|tetratricopeptide-repeat thioredoxin-like 1|F12M16.20|F12M16_20
AT3G11030" "AT3G11030|TBL32|TRICHOME BIREFRINGENCE-LIKE 32|F9F8.15
AT1G47260" "AT1G47260|APFI|GAMMA CA2|gamma carbonic anhydrase 2|F8G22.2|F8G22_2|GAMMA CARBONIC ANHYDRASE
	AtCHK4xMDCHK4b
AT2G01830" "AT2G01830|WOL|CRE1|WOL1|AHK4|ATCRE1|WOODEN LEG|CYTOKININ RESPONSE 1|WOODEN LEG 1|ARABIDOPSIS HISTIDINE KINASE 4|T23K3.2|T23K3_2
AT1G70950" "AT1G70950|F15H11.15|F15H11_15
AT5G41315" "AT5G41315|GL3|MYC6.2|GLABRA 3|GLABROUS 3
AT2G02480" "AT2G02480|STI|STICHEL|T8K22.22|T8K22_22|DNA POLYMERASE III-LIKE PROTEIN, GAMMA SUBUNIT
AT1G09170" "AT1G09170|T12M4.14|T12M4_14
AT2G47500" "AT2G47500|T30B22.20
AT2G23300" "AT2G23300|T20D16.7|T20D16_7
AT1G09000" "AT1G09000|ANP1|MAPKKK1|NP1|NPK1-related protein kinase 1|MAP KINASE KINASE KINASE 1|F7G19.13|F7G19_13
AT1G30690" "AT1G30690|T5I8.14|T5I8_14
AT4G00900" "AT4G00900|ECA2|ATECA2|ER-type Ca2+-ATPase 2|ARABIDOPSIS THALIANA ER-TYPE CA2+-ATPASE 2|A_TM018A10.4|A_TM018A10_4|T18A10.20|T18A10_20
AT4G37160" "AT4G37160|sks15|SKU5 similar 15|AP22.55|AP22_55
AT4G23510" "AT4G23510|F16G20.210|F16G20_210
AT5G44900" "AT5G44900|K21C13.8|K21C13_8
AT1G53300" "AT1G53300|TTL1|tetratricopeptide-repeat thioredoxin-like 1|F12M16.20|F12M16_20
